# Supplementary material for: DG–CA3 circuitry mediates hippocampal representations of latent information
Source: Nat Commun. 2020 Jun 15;11:3026. doi: 10.1038/s41467-020-16825-1 (PMC7296021; doi:10.1038/s41467-020-16825-1)
Supplement: Supplementary file 4 — Source Data [file 41467_2020_16825_MOESM4_ESM.xls]

## Sheet: Pop ILSE w sample match
Experiment	Condition	Mouse	Session	Median SNR	Median split-half change in SNR	% Time in Compartment	Number of Entries	Median Duration per Entry (s)	Entryway Bias	Median Cumulative Distance per Entry (cm)	Data included per half and entryway post-sampling matching (s)	Area sampled per half and entryway post-sampling matching (%)	Compartment PV_s (All Cells)	Compartment PV_d (All Cells)	Compartment PV_s (SIC p < 0.05)	Compartment PV_d (SIC p < 0.05)	Compartment PV_s (SHC p < 0.05)	Compartment PV_d (SHC p < 0.05)	Compartment PV_s (SIC p < 0.05 & SHC p < 0.05)	Compartment PV_d (SIC p < 0.05 & SHC p < 0.05)	Compartment PV_s (SHC p > 0.05)	Compartment PV_d (SHC p > 0.05)	Hallway PV_s (SHC p < 0.05)	Hallway PV_d (SHC p < 0.05)	Two-Back PV_s (SHC p < 0.05)	Two-Back PV_d (SHC p < 0.05)	Exitway PV_s (SHC p < 0.05)	Exitway PV_d (SHC p < 0.05)
Initial CA1	No Injection	AKCA131	19-02-06	9.12283	-0.0545142	83.3306	28	21.8333	2.11111	182.711	53.6333	61.1111	0.309863	0.279679	0.348489	0.40687	0.507676	0.424287	0.543377	0.640075	0.249866	0.232887	0.678068	-0.0526511	0.376809	0.367214	0.458025	0.393755
Initial CA1	No Injection	AKCA131	19-02-07	8.06607	-0.0970307	84.5758	29	32.7	1.07143	288.939	85.8333	86.8056	0.394072	0.369079	0.47539	0.455652	0.528877	0.454075	0.563039	0.5384	0.35942	0.341712	0.618401	0.00754558	0.474128	0.449506	0.514626	0.4379
Initial CA1	No Injection	AKCA131	19-02-08	8.55473	-0.108356	86.2446	30	27.55	1.30769	226.381	83.5667	79.8611	0.400008	0.313294	0.462747	0.404878	0.524166	0.407901	0.436839	0.288663	0.3169	0.277911	0.640636	-0.016876	0.504651	0.493124	0.421959	0.444023
Initial CA1	No Injection	AKCA131	19-02-09	8.00751	-0.254758	82.3948	40	23.25	1	190.735	89.5333	84.0278	0.472851	0.433797	0.592555	0.599343	0.58487	0.476312	0.51427	0.397772	0.387609	0.396674	0.589839	0.0646733	0.552553	0.53956	0.553645	0.48406
Initial CA1	No Injection	AKCA131	19-02-10	7.90633	-0.0754725	85.4801	55	11.5	2.4375	106.6	57.4667	75.6944	0.359384	0.323391	0.341686	0.283664	0.475131	0.432059	0.49901	0.398221	0.307575	0.269987	0.759872	0.075195	0.475153	0.500959	0.506005	0.515838
Initial CA1	No Injection	AKCA131	19-02-11	8.78726	-0.20086	86.1415	47	15.3667	1.47368	146.656	77.9333	81.25	0.430281	0.313711	0.416777	0.322289	0.51402	0.367208	0.525421	0.414694	0.381876	0.298595	0.427558	0.0768301	0.502231	0.507462	0.562079	0.497069
Initial CA1	No Injection	AKCA133	19-02-09	8.8822	-0.226761	81.3117	37	17.7	1.05556	159.58	84.7667	93.0556	0.576123	0.581084	0.51851	0.494197	0.553256	0.552004	0.602166	0.551799	0.587258	0.590522	0.446702	0.452233	0.538606	0.534707	0.54648	0.559306
Initial CA1	No Injection	AKCA133	19-02-12	9.03529	-0.224192	73.0554	44	15.4833	1.09524	151.543	66.9667	83.3333	0.583496	0.512799	0.657503	0.572562	0.600426	0.535843	0.617641	0.51973	0.573506	0.502134	0.682931	0.469058	0.55986	0.555781	0.495939	0.459157
Initial CA1	No Injection	AKCA133	19-02-14	8.96318	-0.25131	78.4136	32	25.0167	3	187.255	34.7333	68.0556	0.470442	0.451849	0.398116	0.359838	0.547476	0.534197	0.502716	0.44469	0.408989	0.396373	0.655594	0.551131	0.482058	0.464996	0.583018	0.569515
Initial CA1	No Injection	AKCA133	19-02-18	9.63795	-0.267695	61.3979	52	11.5	4.2	105.257	7.43333	24.3056	0.426343	0.365041	0.585269	0.530857	0.478851	0.328307	0.544843	0.512255	0.428656	0.389306	0.538624	0.526549	0.377563	0.347599	0.506362	0.443186
Initial CA1	No Injection	AKCA133	19-02-19	9.07842	-0.0593376	76.8417	54	12.3833	3.90909	113.167	11.2333	30.5556	0.305649	0.319615	0.353874	0.383357	0.509888	0.505958	0.615558	0.675237	0.243768	0.259166	0.645602	0.650437	0.540575	0.476684	0.593921	0.591222
Initial CA1	No Injection	AKCA143	19-04-03	8.50974	-0.176159	86.7395	54	15.3167	1.34783	152.762	85.0667	86.8056	0.820575	0.81482	0.532972	0.535262	0.561982	0.559877	0.653983	0.633545	0.841763	0.833274	0.574912	0.466632	0.602335	0.590134	0.4885	0.531685
Initial CA1	No Injection	AKCA143	19-04-04	8.16405	-0.276407	84.4859	51	14.7	1.55	138.902	63.4667	79.8611	0.578929	0.579462	0.534588	0.559825	0.474515	0.47894	0.528125	0.572881	0.606989	0.612505	0.717791	0.37288	0.518145	0.471334	0.523984	0.50831
Initial CA1	No Injection	AKCA143	19-04-05	8.34536	-0.209023	83.6214	57	9.2	1.28	95.5487	85.4667	76.3889	0.663757	0.655538	0.536468	0.5478	0.56663	0.53597	0.653229	0.615108	0.677079	0.670976	0.496752	0.202325	0.531053	0.497983	0.535138	0.500413
Initial CA1	No Injection	AKCA143	19-04-06	8.74141	-0.26181	89.5988	38	22.5833	1.375	198.138	36.9667	65.9722	0.404401	0.339427	0.487218	0.356602	0.463357	0.40734	0.513526	0.459898	0.354476	0.303804	0.439735	0.293025	0.527817	0.500502	0.504407	0.496123
Initial CA1	No Injection	AKCA143	19-04-08	8.49683	-0.206155	88.2229	54	15.5833	1.52381	135.133	81.7	84.0278	0.512343	0.524301	0.54449	0.554136	0.632688	0.593319	0.668733	0.644107	0.435417	0.472643	0.565451	0.435989	0.637637	0.620548	0.614063	0.626041
Initial CA1	No Injection	AKCA143	19-04-09	7.88157	-0.12898	87.0319	43	19.2667	1.04762	170.661	86.2	81.25	0.484903	0.473243	0.507616	0.475541	0.567348	0.558975	0.579743	0.526573	0.408827	0.390254	0.594328	0.130044	0.574513	0.559404	0.564544	0.582389
Initial CA1	No Injection	AKCA148	19-04-22	9.78404	-0.35889	62.0877	42	14.6333	1.21053	109.084	42.1333	67.3611	0.354433	0.345979	0.374338	0.379081	0.461006	0.349432	0.558286	0.408835	0.328622	0.34715	0.545746	0.351762	0.314091	0.353158	0.43671	0.481403
Initial CA1	No Injection	AKCA148	19-04-23	10.3889	-0.0704709	71.6084	49	13.2667	2.0625	132.619	62.3667	82.6389	0.564498	0.538425	0.698915	0.675416	0.485952	0.450196	0.571576	0.586041	0.571034	0.552862	0.469238	0.379488	0.364364	0.400562	0.439774	0.411738
Initial CA1	No Injection	AKCA148	19-04-24	10.4163	-0.105917	76.2069	27	25.7333	1.45455	189.501	59	76.3889	0.55186	0.549937	0.474	0.44938	0.518921	0.50472	0.649882	0.641798	0.576489	0.565151	0.574489	0.45588	0.50741	0.48213	0.447236	0.489536
Initial CA1	No Injection	AKCA148	19-04-25	10.1231	-0.228228	70.3645	42	13.8833	1.47059	142.653	62.8667	79.1667	0.604477	0.617726	0.473829	0.488005	0.479519	0.444276	0.54685	0.558387	0.633446	0.645747	0.595149	0.337738	0.453097	0.490363	0.415239	0.411953
Initial CA1	No Injection	AKCA148	19-04-26	9.28112	-0.126728	77.4444	50	14.4333	1.5	147.943	74.0333	84.0278	0.663359	0.622416	0.653753	0.60814	0.676417	0.617646	0.714486	0.673005	0.665068	0.630259	0.612178	0.271801	0.621721	0.629391	0.63919	0.643811
Initial CA1	No Injection	AKCA148	19-04-27	9.76608	-0.158874	73.2943	48	11.5667	1.18182	121.129	68.3667	81.25	0.437478	0.410249	0.552357	0.527832	0.495915	0.477566	0.569636	0.550647	0.411153	0.371529	0.697739	0.36867	0.431868	0.507846	0.469347	0.475667
Initial CA1	No Injection	AKCA150	19-04-22	9.30026	-0.169125	80.0834	41	14.3	1.41176	137.049	50	82.6389	0.577442	0.537506	0.428889	0.405175	0.533762	0.483983	0.370295	0.314305	0.583389	0.536642	0.468655	0.237187	0.48617	0.483766	0.548074	0.476732
Initial CA1	No Injection	AKCA150	19-04-23	8.20975	-0.0429046	78.7518	41	15.7333	1.92857	152.939	46.4333	66.6667	0.450405	0.428309	0.363355	0.364046	0.532576	0.525184	0.445794	0.468276	0.423087	0.396564	0.442801	0.498363	0.502462	0.484747	0.535428	0.607484
Initial CA1	No Injection	AKCA150	19-04-24	9.54719	-0.0845984	83.928	26	43.6	1	333.583	71	56.25	0.480547	0.475708	0.418645	0.445272	0.548103	0.545923	0.560298	0.517753	0.448406	0.449315	0.639464	0.310785	0.541794	0.492563	0.396645	0.40963
Initial CA1	No Injection	AKCA150	19-04-25	10.094	-0.184573	87.9988	26	24.9167	1.16667	244.123	80.6667	75	0.389447	0.386959	0.506734	0.465835	0.48829	0.477311	0.49821	0.419583	0.341724	0.329215	0.57434	0.54197	0.441595	0.37391	0.458683	0.437156
Initial CA1	No Injection	AKCA150	19-04-26	9.27988	0.0362099	84.3829	37	20.4	1.46667	146.551	78.7667	68.0556	0.436528	0.415191	0.474962	0.459178	0.488849	0.470208	0.488329	0.54498	0.396439	0.378044	0.505831	0.430652	0.465384	0.489713	0.437613	0.43176
Initial CA1	No Injection	AKCA150	19-04-27	10.5636	-0.20103	90.8076	27	31.1667	2.85714	277.112	31.7	56.9444	0.594593	0.539151	0.732007	0.663571	0.419224	0.423058	0.539243	0.512503	0.625226	0.569854	0.591625	0.49103	0.400241	0.455774	0.374904	0.479035
Initial CA3	No Injection	AKCA303	19-02-20	10.3936	-0.147781	79.0557	27	35.0667	1.45455	304.336	35.1667	58.3333	0.7104	0.687544	0.782662	0.784754	0.681436	0.548619	0.685461	0.684018	0.714736	0.73692	0.631591	0.371956	0.68944	0.516598	0.546237	0.518551
Initial CA3	No Injection	AKCA303	19-02-21	10.6435	-0.341803	80.9494	39	18.5333	1.16667	195.231	89.2	89.5833	0.718912	0.68773	0.808658	0.808673	0.76785	0.750825	0.853053	0.864065	0.587496	0.506914	0.791887	0.380715	0.702354	0.735975	0.634659	0.680796
Initial CA3	No Injection	AKCA303	19-02-22	10.6733	-0.411014	82.6721	53	15.0333	1.94444	170.466	78.8667	77.7778	0.682934	0.647729	0.809399	0.7466	0.763034	0.728215	0.815315	0.753914	0.592505	0.546581	0.726555	0.375749	0.667572	0.720093	0.664342	0.647189
Initial CA3	No Injection	AKCA303	19-02-23	10.389	-0.233667	83.7353	64	12.0833	1.2069	128.711	108.967	83.3333	0.865622	0.856261	0.674582	0.654124	0.864196	0.826297	0.716973	0.700536	0.887131	0.885911	0.614919	0.46956	0.861266	0.852893	0.861549	0.864411
Initial CA3	No Injection	AKCA303	19-02-24	10.2051	-0.372762	81.3541	66	10.25	1.82609	128.542	64.9	81.25	0.67644	0.524405	0.732901	0.554558	0.746739	0.556546	0.782236	0.600625	0.565069	0.512007	0.649835	0.170078	0.771894	0.765399	0.724196	0.748274
Initial CA3	No Injection	AKCA303	19-02-25	9.19284	-0.230682	81.7461	77	10.5	2.66667	115.223	81.3	72.2222	0.593197	0.527963	0.622354	0.589586	0.615705	0.596085	0.646986	0.637802	0.603717	0.497	0.707854	0.270721	0.66481	0.607339	0.64805	0.655501
Initial CA3	No Injection	AKCA303	19-02-26	8.62243	-0.134302	83.2394	90	8.96667	2.33333	109.161	67.3	80.5556	0.839697	0.788266	0.724771	0.680164	0.721271	0.617794	0.656324	0.589907	0.848799	0.791309	0.778546	0.461616	0.508222	0.473164	0.6874	0.677818
Initial CA3	No Injection	AKCA303	19-02-27	9.90057	-0.10485	79.3714	78	8.9	1.10811	102.429	82.8333	90.2778	0.693544	0.632341	0.58612	0.602369	0.763468	0.754452	0.61973	0.66338	0.639987	0.563826	0.392872	0.24596	0.676275	0.719146	0.723726	0.72579
Initial CA3	No Injection	AKCA309	19-03-14	11.3314	-0.219896	52.7578	65	7.86667	1.09677	85.989	22.6333	66.6667	0.413123	0.355486	0.426787	0.328921	0.598853	0.449358	0.544992	0.312863	0.367155	0.325951	0.557857	0.230842	0.519529	0.63405	0.541727	0.584997
Initial CA3	No Injection	AKCA309	19-03-15	9.84057	-0.186439	60.3033	65	6.73333	1.09677	67.7704	31.1	77.7778	0.699991	0.655703	0.660325	0.613835	0.811945	0.77682	0.641482	0.577101	0.548326	0.502343	0.820268	0.739083	0.81973	0.864134	0.828895	0.797803
Initial CA3	No Injection	AKCA309	19-03-16	8.44769	-0.0539552	70.0174	67	8.83333	1.16129	103.769	66.6	78.4722	0.735077	0.717132	0.675245	0.570805	0.786894	0.743619	0.816372	0.696564	0.70999	0.708152	0.729243	0.222342	0.720238	0.734746	0.74218	0.739819
Initial CA3	No Injection	AKCA309	19-03-17	8.77129	-0.0218417	77.3777	59	11.8333	1.68182	132.454	61.9333	77.7778	0.704613	0.681191	0.598549	0.589825	0.673333	0.62354	0.776711	0.7432	0.702881	0.684313	0.730987	0.218909	0.654115	0.600595	0.687564	0.629695
Initial CA3	No Injection	AKCA309	19-03-18	7.43866	-0.0979924	59.4609	52	8.83333	1.26087	96.5765	17.9667	63.8889	0.524685	0.377843	0.533793	0.412265	0.587018	0.373023	0.628863	0.490784	0.488704	0.39946	0.665364	0.325103	0.570111	0.509238	0.522649	0.580626
Initial CA3	No Injection	AKCA309	19-03-19	9.74576	-0.18838	74.4869	53	12.6	1.20833	128.322	59.7667	72.2222	0.675649	0.593264	0.539514	0.51708	0.767992	0.716215	0.596252	0.563529	0.579452	0.483752	0.582626	0.217356	0.661738	0.765366	0.706272	0.675953
Initial CA3	No Injection	AKCA309	19-03-21	9.09648	-0.165493	86.6906	41	14.5333	1.15789	153.282	71.8667	77.7778	0.659366	0.625495	0.716797	0.674144	0.685155	0.648137	0.779481	0.737644	0.623715	0.605905	0.650973	0.264067	0.663536	0.682361	0.673996	0.731201
Initial CA3	No Injection	AKCA309	19-03-22	8.6402	-0.116765	75.7754	53	14.6667	1	143.351	61.1333	84.0278	0.745044	0.780011	0.674122	0.600533	0.648623	0.622874	0.668697	0.52517	0.737529	0.779596	0.558037	0.378258	0.563043	0.687939	0.615813	0.662427
Initial CA3	No Injection	AKCA309	19-03-23	7.70208	-0.164591	76.5872	60	11.4833	1.85714	127.79	40.6	77.0833	0.526042	0.532684	0.498381	0.510778	0.539782	0.53792	0.596303	0.561513	0.487273	0.511718	0.916457	0.898946	0.570404	0.627682	0.587371	0.585022
Initial CA3	No Injection	AKCA309	19-03-24	9.54867	-0.00506579	79.705	75	10.4333	1.67857	97.1899	37.3667	71.5278	0.606045	0.595971	0.421088	0.418164	0.547551	0.459368	0.423093	0.423033	0.60554	0.599402	0.518185	0.0236474	0.542311	0.573173	0.556428	0.486446
Initial CA3	No Injection	AKCA310	19-03-21	9.70473	-0.296468	79.8696	39	12.3667	1.05263	130.67	74.8667	86.1111	0.614567	0.610649	0.662059	0.684326	0.701371	0.694842	0.722723	0.780207	0.46931	0.47324	0.811436	0.692184	0.726539	0.712458	0.666722	0.662696
Initial CA3	No Injection	AKCA310	19-03-22	9.14814	-0.256826	82.7424	37	20.2667	1.46667	180.956	66.3333	81.25	0.508637	0.477139	0.559539	0.50973	0.601128	0.577937	0.633357	0.577833	0.264792	0.229454	0.767647	0.645781	0.616102	0.556105	0.623956	0.615155
Initial CA3	No Injection	AKCA310	19-03-23	12.4603	-0.613658	77.8242	44	17.55	1.52941	162.028	53.5333	77.7778	0.601957	0.519595	0.581229	0.483585	0.643137	0.52644	0.659525	0.527184	0.513578	0.510957	0.829295	0.401001	0.587438	0.636775	0.644254	0.618512
Initial CA3	No Injection	AKCA310	19-03-24	11.2922	-0.229842	78.3232	62	10.8	1.90476	110.57	68.0667	84.0278	0.560118	0.522948	0.599406	0.551252	0.601999	0.561704	0.664714	0.586699	0.512605	0.465112	0.78333	0.457952	0.61831	0.546381	0.526445	0.533119
Initial CA3	No Injection	AKCA310	19-03-25	9.61558	-0.256567	76.5047	56	12.3	2.29412	138.669	77.8667	84.0278	0.511285	0.508335	0.56692	0.574117	0.551971	0.50199	0.604624	0.597113	0.50196	0.52353	0.678244	0.429012	0.543693	0.520381	0.543463	0.510463
Initial CA3	No Injection	AKCA310	19-03-26	13.0309	-0.312949	76.3744	69	9	1.02941	98.9934	77.0667	90.9722	0.384649	0.341254	0.500801	0.480687	0.531563	0.428527	0.603686	0.529446	0.332108	0.3043	0.77011	-0.0100819	0.383691	0.42534	0.439533	0.503993
Initial CA3	No Injection	AKCA321	19-04-15	9.03433	-0.277529	78.4622	29	29.6	1.23077	263.167	71.2333	84.7222	0.450603	0.440714	0.635363	0.594568	0.688238	0.575403	0.731841	0.639747	0.324123	0.375217	0.589929	0.443909	0.449849	0.555774	0.428083	0.422663
Initial CA3	No Injection	AKCA321	19-04-16	8.70052	-0.267512	75.7834	31	25.1333	2.44444	177.493	44.7333	55.5556	0.440945	0.347609	0.495851	0.355843	0.592194	0.459631	0.494303	0.34701	0.351149	0.281045	0.56641	0.353374	0.00598391	0.0270953	0.448051	0.413905
Initial CA3	No Injection	AKCA321	19-04-17	9.65296	-0.0715006	78.5028	31	9.4	1.21429	93.3118	50.7333	81.9444	0.426311	0.424469	0.318489	0.379468	0.543045	0.500577	0.470417	0.510055	0.329335	0.3508	0.790029	0.15061	0.59381	0.59293	0.586363	0.550478
Initial CA3	No Injection	AKCA321	19-04-18	9.72981	-0.189936	80.9154	48	15.8	1.66667	163.123	40	63.1944	0.326064	0.316108	0.44505	0.428779	0.44615	0.440371	0.501743	0.428622	0.271805	0.265579	0.559927	0.0865404	0.460691	0.466493	0.497498	0.513055
Initial CA3	No Injection	AKCA321	19-04-20	9.23992	-0.0942838	84.6643	34	18.4667	1.2	152.509	62.8667	72.9167	0.507759	0.458527	0.456195	0.366978	0.595844	0.511044	0.653232	0.502899	0.476585	0.437023	0.609716	0.290027	0.592838	0.612255	0.487952	0.434885
Initial CA3	No Injection	AKCA321	19-04-21	8.83095	-0.23163	91.9345	19	52.1667	1.42857	393.171	73.3	64.5833	0.368125	0.339913	0.40019	0.363172	0.452164	0.38232	0.600444	0.557759	0.326911	0.330578	0.449015	0.182117	0.161954	0.196909	0.262274	0.255204
Initial CA3	No Injection	AKCA321	19-04-22	9.66784	-0.191315	79.937	36	18	1	166.57	91.7667	81.25	0.455343	0.378938	0.437605	0.361945	0.510233	0.439141	0.492209	0.416564	0.333519	0.281283	0.573613	0.19833	0.548464	0.489492	0.434206	0.403985
Initial CA3	No Injection	AKCA321	AKCA321_	8.96477	-0.153598	87.9259	40	18.8667	1.22222	191.185	86.7	89.5833	0.452545	0.460294	0.458474	0.458238	0.551897	0.540023	0.583839	0.687042	0.399701	0.417316	0.550718	0.507724	0.613171	0.611455	0.528071	0.56908
Without hm4di	CNO	AKCA131	19-02-12	9.00873	-0.109089	81.1113	54	12.4	1.45455	116.348	86.7	87.5	0.41874	0.367206	0.566216	0.49377	0.462748	0.389167	0.54642	0.442049	0.403087	0.35504	0.609654	-0.0680036	0.365062	0.383125	0.323698	0.320709
Without hm4di	Saline	AKCA131	19-02-13	7.47309	-0.0801805	84.9435	44	16.4333	1.09524	147.899	66.2	79.8611	0.314497	0.274399	0.379624	0.303219	0.47663	0.390899	0.482855	0.376841	0.289653	0.256757	0.691115	-0.0520019	0.451938	0.454024	0.34789	0.367267
Without hm4di	CNO	AKCA131	19-02-14	8.39309	-0.0646108	83.9877	48	15.5	2	143.995	77.3333	83.3333	0.37946	0.303645	0.463729	0.393942	0.529599	0.427043	0.543763	0.448535	0.285393	0.230473	0.670186	-0.05777	0.365567	0.331963	0.473725	0.472781
Without hm4di	Saline	AKCA131	19-02-15	8.51254	-0.273113	88.3994	40	17.85	1.05263	175.154	46.4333	66.6667	0.428041	0.396652	0.408173	0.385976	0.496828	0.303647	0.598869	0.692589	0.431805	0.419576	0.707594	-0.0844448	0.371885	0.379946	0.37847	0.376464
Without hm4di	CNO	AKCA131	19-02-16	8.45059	-0.208758	88.5482	43	15.8333	1.47059	163.636	75.8667	86.8056	0.373031	0.317679	0.446782	0.35769	0.486729	0.398419	0.535239	0.451815	0.329731	0.288859	0.709378	-0.0953434	0.455045	0.382977	0.499028	0.454432
Without hm4di	Saline	AKCA131	19-02-17	8.16351	-0.172785	88.1957	52	15.0833	1.04	131.201	53.4333	73.6111	0.596886	0.599989	0.418893	0.360637	0.434151	0.382371	0.471727	0.343551	0.61228	0.622606	0.548868	0.0706	0.375807	0.421096	0.437498	0.386023
Without hm4di	CNO	AKCA131	19-02-18	9.42989	-0.121514	87.8658	52	13.7667	2.25	109.662	52.3	83.3333	0.403533	0.372275	0.247035	0.218752	0.474242	0.425392	0.413264	0.30905	0.374841	0.361018	0.784719	-0.116406	0.482774	0.477485	0.429517	0.383678
Without hm4di	Saline	AKCA131	19-02-19	8.04103	-0.18472	84.5963	57	11.8667	1.71429	115.807	51.6333	81.25	0.283414	0.233023	0.395248	0.294478	0.443545	0.372471	0.430573	0.312686	0.249595	0.208828	0.852206	-0.154175	0.435468	0.422663	0.433962	0.393581
Without hm4di	CNO	AKCA131	19-02-20	8.41103	-0.152086	78.313	79	9.76667	1.32353	95.8726	64.3333	78.4722	0.311204	0.231912	0.40897	0.288038	0.423074	0.272265	0.473438	0.191557	0.245755	0.202306	0.721052	-0.0725307	0.412016	0.321746	0.293964	0.277713
Without hm4di	Saline	AKCA142	19-04-12	8.20053	-0.175684	75.6061	77	9.56667	1.48387	90.7593	61.7333	79.8611	0.889547	0.883546	0.91826	0.911044	0.471271	0.43452	0.512291	0.469344	0.89746	0.892554	0.936692	0.931987	0.561701	0.512476	0.478536	0.413633
Without hm4di	CNO	AKCA142	19-04-14	8.80334	-0.27359	80.5979	74	7.95	1.92	84.6036	49.7	76.3889	0.520197	0.471868	0.395405	0.284491	0.492238	0.418513	0.592692	0.438296	0.537485	0.488264	0.515362	0.1626	0.536308	0.517894	0.560336	0.574525
Without hm4di	Saline	AKCA142	19-04-15	8.69544	-0.258396	80.4106	71	11.2333	2.94444	107.147	24.1333	63.1944	0.479131	0.441911	0.501915	0.458194	0.507657	0.528461	0.568563	0.547715	0.48179	0.431768	0.438123	0.360859	0.561912	0.609066	0.610608	0.590873
Without hm4di	CNO	AKCA142	19-04-16	8.85035	-0.187756	81.7176	58	12.8	2.05263	120.112	71.6	84.0278	0.845696	0.851215	0.924718	0.926826	0.572294	0.539953	0.616873	0.579548	0.875001	0.882952	0.740188	0.399251	0.571989	0.524128	0.565248	0.547425
Without hm4di	Saline	AKCA142	AKCA142_	8.54847	-0.121619	83.965	55	15.2667	2.17647	135.591	64.9333	74.3056	0.59148	0.580651	0.439014	0.456342	0.519657	0.443527	0.511937	0.553405	0.608518	0.609645	0.673913	0.303324	0.42932	0.486104	0.430419	0.448305
Without hm4di	CNO	AKCA142	19-04-18	8.17539	-0.17327	83.2753	58	13.0667	3.14286	114.266	40.7333	61.8056	0.552711	0.529533	0.62259	0.597814	0.634231	0.624882	0.72905	0.713081	0.515158	0.482499	0.574123	0.246714	0.720852	0.720657	0.727265	0.710098
Without hm4di	Saline	AKCA142	19-04-19	9.12234	-0.141351	86.1596	42	15.8167	2.23077	119.637	27.8	45.1389	0.888256	0.885475	0.536228	0.43845	0.480271	0.365351	0.483916	0.376194	0.898957	0.900451	0.628437	0.304526	0.478801	0.47409	0.506716	0.465809
Without hm4di	CNO	AKCA142	19-04-20	8.88538	-0.189451	81.8417	59	14.1667	2.6875	111.095	59.4667	73.6111	0.51968	0.526262	0.462591	0.476693	0.524437	0.519929	0.573918	0.591701	0.505726	0.520341	0.657509	0.452762	0.479227	0.507838	0.51404	0.520243
Without hm4di	Saline	AKCA142	19-04-21	8.22092	-0.269016	91.1605	47	20.7	1.64706	166.018	39.2333	56.25	0.743863	0.727155	0.799162	0.762451	0.423772	0.454408	0.497856	0.437171	0.7712	0.748505	0.721523	0.122477	0.334006	0.347061	0.4985	0.490738
Without hm4di	CNO	AKCA142	19-04-22	8.63721	-0.190069	79.8428	71	7.26667	1.12121	60.7693	61.6	82.6389	0.510116	0.472813	0.511899	0.477754	0.522322	0.488815	0.551414	0.555908	0.500375	0.465702	0.665078	0.38254	0.488147	0.490907	0.464637	0.483242
Without hm4di	Saline	AKCA142	19-04-23	8.6357	-0.215047	78.0883	75	9.13333	2.40909	73.7472	57.8	61.8056	0.599286	0.534722	0.584517	0.531454	0.571577	0.459167	0.58872	0.485885	0.602434	0.548819	0.576631	0.242644	0.551491	0.541649	0.554224	0.580481
Without hm4di	CNO	AKCA142	19-04-24	9.42715	-0.225709	81.246	66	8.08333	1.2	65.5712	57.9	78.4722	0.509135	0.468949	0.6688	0.632836	0.50803	0.45179	0.564601	0.530367	0.506025	0.468586	0.513826	0.302858	0.483764	0.445694	0.479697	0.491802
Without hm4di	Saline	AKCA142	19-04-25	8.86026	-0.223386	78.9149	70	7.65	1.91667	64.3572	67.1333	75.6944	0.693496	0.671476	0.47952	0.522861	0.601358	0.557391	0.565845	0.619595	0.726958	0.717975	0.356149	0.167367	0.588599	0.607738	0.517087	0.595265
Without hm4di	CNO	AKCA142	19-04-26	9.09526	-0.258317	84.5988	56	9.58333	1.66667	82.5176	49.3667	70.1389	0.474912	0.425713	0.419052	0.396942	0.509141	0.409522	0.534722	0.516485	0.45437	0.439778	0.681495	0.112832	0.473415	0.460534	0.458357	0.495304
Without hm4di	Saline	AKCA143	19-04-10	7.60445	-0.1524	91.6738	31	22.3667	1.21429	191.454	53.5667	52.0833	0.720179	0.715578	0.515295	0.441613	0.562294	0.502497	0.625437	0.538739	0.745378	0.740142	0.610403	0.230117	0.493699	0.507496	0.456574	0.448408
Without hm4di	CNO	AKCA143	19-04-11	8.06347	-0.199774	89.78	29	29.0667	1.9	202.566	71.5667	76.3889	0.452307	0.368708	0.515268	0.481997	0.554076	0.45204	0.607387	0.570112	0.333107	0.275821	0.601122	0.406701	0.444515	0.465213	0.409341	0.413785
Without hm4di	Saline	AKCA143	19-04-12	8.73424	-0.204355	91.2453	40	17.9	1.35294	171.223	81	83.3333	0.540861	0.566271	0.447647	0.491465	0.523372	0.541954	0.501495	0.552553	0.553436	0.58129	0.753958	0.280725	0.492381	0.527809	0.471942	0.430684
Without hm4di	CNO	AKCA143	19-04-14	7.84471	-0.0789396	91.7042	30	19.0833	1.30769	162.332	77.9	79.8611	0.595363	0.540895	0.588825	0.557878	0.595888	0.547468	0.660743	0.608386	0.594511	0.523178	0.50347	0.104393	0.579639	0.561421	0.451977	0.401861
With hm4di	CNO	AKCA3D04	18-12-28	8.75827	-0.244422	69.4038	49	9.76667	1.04167	96.2264	71.7333	86.1111	0.675972	0.677682	0.78703	0.791288	0.570337	0.563984	0.604928	0.640536	0.713281	0.7148	0.599105	0.347147	0.564854	0.540451	0.535837	0.553653
With hm4di	Saline	AKCA3D04	18-12-29	8.25338	-0.077692	64.3107	68	6.68333	1.34483	65.0269	42.8333	76.3889	0.375277	0.410544	0.452616	0.47956	0.509668	0.554851	0.604847	0.61822	0.294987	0.315884	0.527147	0.217705	0.494997	0.509965	0.548565	0.500403
With hm4di	CNO	AKCA3D04	18-12-30	9.55226	-0.038937	70.0991	65	8.46667	1.16667	96.9085	82.9	82.6389	0.433083	0.413568	0.480152	0.449405	0.520097	0.501496	0.56072	0.521281	0.394429	0.372019	0.6596	0.268755	0.533286	0.508822	0.514416	0.500094
With hm4di	Saline	AKCA3D04	18-12-31	8.83949	0.0224442	63.5182	55	7.83333	1.2	79.8059	50.6667	71.5278	0.456933	0.421995	0.510981	0.493521	0.572438	0.517772	0.56843	0.565838	0.402708	0.378727	0.607283	0.355384	0.493089	0.479752	0.375845	0.370589
With hm4di	CNO	AKCA3D04	19-01-02	9.0307	-0.179138	65.5904	61	7.4	4.54545	84.6538	32.6667	55.5556	0.334533	0.360481	0.364804	0.42973	0.462688	0.493232	0.503961	0.553291	0.277551	0.297114	0.542325	0.388009	0.206701	0.211805	0.181672	0.197475
With hm4di	Saline	AKCA3D04	19-01-03	8.57822	-0.0795704	74.2608	48	16.3	2.13333	145.581	54.5	58.3333	0.413912	0.403591	0.529769	0.517361	0.483731	0.420181	0.490562	0.43567	0.390148	0.397644	0.450927	0.287581	0.537614	0.498693	0.391838	0.404792
With hm4di	CNO	AKCA3D04	19-01-04	8.33761	-0.216182	71.6197	47	12.3	2.61538	105.203	51.5333	66.6667	0.445841	0.461825	0.552023	0.553855	0.502445	0.500605	0.554493	0.52719	0.415124	0.442336	0.479196	0.421303	0.531159	0.516483	0.354534	0.393852
With hm4di	Saline	AKCA3D04	19-01-05	8.36106	-0.0702109	67.7937	41	8.86667	2.15385	66.3543	55.2667	61.1111	0.529462	0.518697	0.597788	0.550808	0.612803	0.54775	0.593458	0.511938	0.483215	0.496524	0.605737	0.417303	0.601879	0.538163	0.446779	0.403659
With hm4di	CNO	AKCA3D04	19-01-07	8.63195	-0.154106	57.7747	73	5.66667	1.92	62.6046	43.2	80.5556	0.507507	0.500532	0.653454	0.643447	0.512616	0.50393	0.57276	0.556928	0.509875	0.50199	0.61522	0.299107	0.506572	0.496763	0.500213	0.509252
With hm4di	Saline	AKCA3D04	19-01-08	9.04008	-0.223009	51.2548	79	3.83333	1.13514	50.3392	33.5333	69.4444	0.418258	0.364176	0.45457	0.366672	0.581714	0.491807	0.603638	0.477513	0.294302	0.267639	0.677458	0.371672	0.521411	0.529868	0.53882	0.521654
With hm4di	CNO	AKCA3D04	19-01-09	9.01212	-0.15193	48.3569	48	6.23333	1.08696	69.1997	33.1333	69.4444	0.48978	0.505032	0.496564	0.492656	0.530559	0.563044	0.57749	0.583263	0.454861	0.469917	0.752765	0.679061	0.501488	0.519291	0.537646	0.509816
With hm4di	Saline	AKCA3D04	19-01-10	8.39318	-0.137943	57.2945	62	5.7	1	57.5634	29.1	63.1944	0.437211	0.400906	0.476546	0.436641	0.52463	0.477878	0.547568	0.500277	0.310267	0.287191	0.669392	0.372823	0.549126	0.543866	0.557581	0.476932
With hm4di	CNO	AKCA3D04	19-01-11	9.07177	-0.124583	56.7058	55	8.73333	1.3913	83.051	33.3	72.9167	0.445052	0.417795	0.481893	0.461621	0.545969	0.492285	0.566117	0.527243	0.305557	0.319284	0.636366	0.452363	0.504188	0.51273	0.557692	0.485439
With hm4di	Saline	AKCA3D04	19-01-12	8.83896	-0.216113	44.8541	48	5.93333	1.08696	58.2533	30.2	67.3611	0.415765	0.396407	0.478797	0.470972	0.519462	0.53118	0.555654	0.549442	0.23225	0.202972	0.649198	0.481333	0.549469	0.508652	0.398036	0.399398
With hm4di	CNO	AKCA3D04	19-01-13	8.80592	-0.0762419	59.9425	55	7.13333	1.75	72.5182	24.8	54.1667	0.416353	0.368062	0.446269	0.398895	0.509423	0.46738	0.559749	0.525562	0.360728	0.298322	0.62356	0.55604	0.531896	0.486967	0.544845	0.518721
With hm4di	Saline	AKCA3D04	19-01-15	8.75405	-0.103221	58.9832	51	5.96667	1.04	69.299	16.7	49.3056	0.53831	0.501944	0.416266	0.390356	0.509819	0.477125	0.529465	0.513984	0.546749	0.511239	0.634255	0.416464	0.548289	0.552821	0.549288	0.495453
With hm4di	CNO	AKCA3D04	19-01-16	8.86137	-0.139714	57.1342	58	8.81667	1	82.9437	27.8	56.25	0.458073	0.473394	0.490576	0.499319	0.534911	0.542409	0.536286	0.513413	0.362195	0.387589	0.69174	0.457611	0.567733	0.624969	0.553475	0.571454
With hm4di	Saline	AKCA3D04	19-01-17	8.61709	-0.154618	67.2778	71	6.73333	1.21875	79.5467	40.2	79.8611	0.480058	0.464673	0.522314	0.492325	0.497993	0.506362	0.480569	0.446768	0.458434	0.418645	0.68331	0.483423	0.600139	0.636845	0.597355	0.564961
With hm4di	CNO	AKCA3D07	19-01-13	8.36261	-0.0693544	77.3333	36	16.9833	1.76923	152.862	42.3667	63.8889	0.465424	0.437199	0.37784	0.334939	0.536543	0.54553	0.632333	0.546022	0.443565	0.406666	0.703314	0.185921	0.451073	0.396832	0.397051	0.371925
With hm4di	Saline	AKCA3D07	19-01-15	8.50071	-0.0694695	84.5271	33	14.8667	1.2	125.133	67.9	69.4444	0.452842	0.440761	0.480257	0.496788	0.546775	0.490704	0.620741	0.63558	0.423568	0.429314	0.535298	0.376226	0.445159	0.521257	0.470676	0.456789
With hm4di	CNO	AKCA3D07	19-01-16	8.70482	-0.156439	84.5005	43	14.6667	1.26316	113.462	71.6667	70.1389	0.446277	0.412839	0.445507	0.438759	0.516032	0.468821	0.502151	0.496711	0.389425	0.359612	0.812729	0.117233	0.577082	0.548638	0.454535	0.447032
With hm4di	Saline	AKCA3D07	19-01-18	8.78184	-0.152604	82.3909	41	17.6667	1.92857	149.937	62.5	71.5278	0.594205	0.542025	0.509285	0.463226	0.505104	0.47174	0.547044	0.505392	0.617848	0.577345	0.671023	0.113961	0.528573	0.504486	0.476769	0.449629
With hm4di	CNO	AKCA3D07	19-01-19	8.8187	0.117723	82.1464	61	13.3667	2.05	129.952	62.1667	66.6667	0.373741	0.35063	0.438916	0.399291	0.494013	0.455644	0.562394	0.522466	0.303092	0.289384	0.568411	0.0724775	0.395263	0.394647	0.467495	0.437905
With hm4di	Saline	AKCA3D07	19-01-20	9.09648	-0.10168	79.0491	62	13.05	1.48	104.448	70.7667	72.2222	0.604619	0.563135	0.534192	0.408345	0.561702	0.492124	0.572053	0.45823	0.627488	0.59293	0.802893	0.118146	0.526075	0.501004	0.565454	0.518796
With hm4di	Saline	ANP5821	18-10-09	12.0237	-0.124701	69.4938	68	9.51667	1.91304	80.8046	65.3	88.8889	0.326059	0.337292	0.396845	0.39145	0.441042	0.411492	0.520001	0.490605	0.281148	0.308587	0.668314	0.322166	0.406113	0.373221	0.386397	0.362416
With hm4di	CNO	ANP5821	18-10-10	11.8204	-0.302767	67.3707	67	8.06667	2.19048	76.1061	43.4667	59.7222	0.255781	0.2741	0.35465	0.386983	0.396135	0.436454	0.510304	0.525752	0.221119	0.238253	0.574843	0.270797	0.37204	0.495192	0.350899	0.372449
With hm4di	Saline	ANP5821	18-10-11	11.3572	0.0268365	68.8947	101	5.2	3.16667	62.5882	52.3667	84.0278	0.282777	0.227423	0.297157	0.273018	0.411045	0.316456	0.370515	0.405864	0.240545	0.200762	0.637498	0.175566	0.388532	0.322692	0.321683	0.342438
With hm4di	CNO	ANP5821	18-10-12	9.94604	-0.191793	72.52	72	6.95	1.53571	69.5727	63.3	68.0556	0.340292	0.316047	0.366952	0.363205	0.462551	0.43658	0.53424	0.578189	0.27573	0.248756	0.647842	0.432439	0.411491	0.487341	0.357748	0.402265
With hm4di	Saline	ANP5821	18-10-13	11.4264	-0.0319832	71.327	73	6.16667	1.88	69.0106	63.9333	86.8056	0.347497	0.342824	0.309408	0.356746	0.480264	0.437774	0.472338	0.470285	0.27623	0.292044	0.645505	0.296116	0.457328	0.432186	0.460401	0.517496
With hm4di	CNO	ANP5821	18-10-14	12.5982	-0.140261	74.803	69	7.46667	1.02941	73.5642	65.2333	70.8333	0.381056	0.347896	0.420464	0.41307	0.532995	0.445151	0.540936	0.524552	0.273086	0.276239	0.599729	0.185562	0.388424	0.432435	0.498869	0.488379
With hm4di	Saline	ANP5821	18-10-15	11.8057	-0.0731238	75.7912	88	5.96667	1.37838	70.3541	54.0333	69.4444	0.311308	0.299539	0.325515	0.289218	0.547151	0.518179	0.560989	0.529628	0.265003	0.253511	0.652985	0.262637	0.487621	0.467009	0.544481	0.482612
With hm4di	CNO	ANP5821	18-10-16	12.6856	-0.0748537	76.9154	70	7.01667	1.76	76.8822	50.4333	65.2778	0.249302	0.26269	0.297396	0.316926	0.372682	0.394482	0.390349	0.395606	0.218586	0.227231	0.43267	0.158857	0.407768	0.421353	0.435743	0.349749
With hm4di	Saline	ANP5821	18-10-17	12.2506	-0.0664709	80.438	64	12.1667	1.25	130.761	69.7	89.5833	0.354373	0.340781	0.444383	0.427582	0.485131	0.416219	0.614209	0.550152	0.28363	0.296173	0.644225	0.344781	0.350169	0.369308	0.448852	0.439268
With hm4di	CNO	ANP5821	18-10-18	12.9315	-0.201889	76.4228	51	12.6	1.27273	88.3129	61.1667	81.9444	0.303117	0.276459	0.347479	0.318368	0.441306	0.410592	0.46956	0.417568	0.248742	0.224365	0.543455	0.403677	0.479533	0.429358	0.373721	0.454507
With hm4di	Saline	ANP5821	18-10-23	12.4535	-0.155322	72.8905	84	6.88333	2.07407	78.8096	43.8667	70.1389	0.291176	0.250288	0.316879	0.27407	0.45928	0.375951	0.573521	0.377457	0.246407	0.215556	0.658488	0.524545	0.476919	0.451034	0.412988	0.373723
With hm4di	CNO	ANP5821	18-10-24	11.0244	-0.113832	78.4686	81	7.53333	1.89286	86.8206	64.1667	73.6111	0.299128	0.289516	0.376217	0.382781	0.459515	0.479681	0.468228	0.500547	0.274324	0.256053	0.60189	0.390693	0.436938	0.438949	0.437669	0.432103
With hm4di	Saline	ANP5821	18-10-25	11.2124	-0.0460983	80.4577	44	16.4167	1.21053	156.088	81.2667	79.1667	0.310768	0.267141	0.349567	0.316972	0.450675	0.353531	0.446156	0.436322	0.242271	0.230889	0.622892	0.37452	0.36951	0.361534	0.370456	0.367489
With hm4di	CNO	ANP5821	18-10-26	13.9516	-0.167416	81.9862	62	8.16667	1.17857	94.6154	74.3	92.3611	0.384525	0.37611	0.424649	0.407164	0.480352	0.499555	0.507221	0.539353	0.33152	0.303232	0.394403	0.272482	0.443765	0.482119	0.478298	0.461036

## Sheet: Pop Binarization w sample match
Experiment	Condition	Mouse	Session	Compartment PV_s (All Cells)	Compartment PV_d (All Cells)	Compartment PV_s (SIC p < 0.05)	Compartment PV_d (SIC p < 0.05)	Compartment PV_s (SHC p < 0.05)	Compartment PV_d (SHC p < 0.05)	Compartment PV_s (SIC p < 0.05 & SHC p < 0.05)	Compartment PV_d (SIC p < 0.05 & SHC p < 0.05)	Compartment PV_s (SHC p > 0.05)	Compartment PV_d (SHC p > 0.05)
Initial CA1	No Injection	AKCA131	19-02-06	0.29846	0.285514	0.49348	0.446042	0.535223	0.382014	0.790743	0.73466	0.225358	0.255714
Initial CA1	No Injection	AKCA131	19-02-07	0.379963	0.330888	0.424679	0.413355	0.508446	0.431242	0.545925	0.487156	0.264718	0.235137
Initial CA1	No Injection	AKCA131	19-02-08	0.399962	0.281201	0.41297	0.34456	0.580033	0.329794	0.52295	0.434105	0.316853	0.253831
Initial CA1	No Injection	AKCA131	19-02-09	0.422508	0.326955	0.473081	0.351619	0.593196	0.397642	0.561002	0.333621	0.282532	0.257939
Initial CA1	No Injection	AKCA131	19-02-10	0.331871	0.278373	0.530069	0.345655	0.474264	0.388532	0.617558	0.361482	0.220956	0.194268
Initial CA1	No Injection	AKCA131	19-02-11	0.412779	0.284609	0.428867	0.396725	0.575207	0.438031	0.520591	0.476656	0.295444	0.173341
Initial CA1	No Injection	AKCA133	19-02-09	0.332811	0.362736	0.437312	0.475966	0.493002	0.485786	0.554061	0.574769	0.160131	0.232265
Initial CA1	No Injection	AKCA133	19-02-12	0.480571	0.45073	0.513973	0.524013	0.598759	0.569192	0.60798	0.635707	0.287034	0.255597
Initial CA1	No Injection	AKCA133	19-02-14	0.41432	0.382123	0.506377	0.495212	0.529728	0.497505	0.599088	0.573438	0.238998	0.206299
Initial CA1	No Injection	AKCA133	19-02-18	0.203902	0.178332	0.331468	0.312844	0.201551	0.158034	0.360888	0.221858	0.204565	0.180153
Initial CA1	No Injection	AKCA133	19-02-19	0.276865	0.266024	0.0683898	0.0438525	0.57969	0.465359	0.49953	0.442005	0.24709	0.247466
Initial CA1	No Injection	AKCA143	19-04-03	0.304752	0.289556	0.275955	0.265202	0.497624	0.421147	0.578822	0.582166	0.18238	0.1953
Initial CA1	No Injection	AKCA143	19-04-04	0.296775	0.270386	0.463954	0.357308	0.483502	0.400226	0.55541	0.39952	0.176911	0.196531
Initial CA1	No Injection	AKCA143	19-04-05	0.326442	0.315385	0.471126	0.386483	0.538126	0.522042	0.573903	0.572714	0.187669	0.176619
Initial CA1	No Injection	AKCA143	19-04-06	0.302576	0.290997	0.386473	0.429077	0.459334	0.435287	0.438472	0.503934	0.169469	0.158689
Initial CA1	No Injection	AKCA143	19-04-08	0.375643	0.360435	0.40433	0.475125	0.491837	0.426947	0.586694	0.582249	0.212807	0.254504
Initial CA1	No Injection	AKCA143	19-04-09	0.433061	0.379928	0.448202	0.450362	0.520396	0.497658	0.521676	0.54717	0.300696	0.206064
Initial CA1	No Injection	AKCA148	19-04-22	0.236382	0.257974	0.290309	0.268453	0.475146	0.393849	0.546212	0.469047	0.151328	0.20522
Initial CA1	No Injection	AKCA148	19-04-23	0.258282	0.248193	0.378094	0.202181	0.366756	0.301377	0.429105	0.22046	0.238126	0.239136
Initial CA1	No Injection	AKCA148	19-04-24	0.349204	0.352298	0.404042	0.388117	0.557948	0.500412	0.571961	0.473965	0.240428	0.273868
Initial CA1	No Injection	AKCA148	19-04-25	0.328195	0.279363	0.35901	0.310486	0.43927	0.389557	0.444839	0.444416	0.258043	0.208731
Initial CA1	No Injection	AKCA148	19-04-26	0.375959	0.277596	0.41128	0.327714	0.498743	0.415806	0.484197	0.407497	0.290026	0.179295
Initial CA1	No Injection	AKCA148	19-04-27	0.34513	0.356106	0.478971	0.474271	0.441202	0.513397	0.547514	0.591288	0.237894	0.18099
Initial CA1	No Injection	AKCA150	19-04-22	0.339386	0.306971	0.321235	0.329398	0.531373	0.524686	0.337556	0.424353	0.283247	0.24798
Initial CA1	No Injection	AKCA150	19-04-23	0.251096	0.188627	0.255861	0.258401	0.406663	0.243502	0.406364	0.312374	0.148214	0.134142
Initial CA1	No Injection	AKCA150	19-04-24	0.289891	0.342536	0.330533	0.307638	0.49618	0.507176	0.614621	0.553422	0.17265	0.208508
Initial CA1	No Injection	AKCA150	19-04-25	0.294264	0.275593	0.323617	0.315019	0.426038	0.434538	0.368923	0.436947	0.18391	0.13842
Initial CA1	No Injection	AKCA150	19-04-26	0.310055	0.296749	0.419101	0.46173	0.483589	0.430949	0.481181	0.596247	0.202009	0.205927
Initial CA1	No Injection	AKCA150	19-04-27	0.304259	0.223616	0.328472	0.201751	0.397365	0.401601	0.474207	0.476092	0.237378	0.167845
Initial CA3	No Injection	AKCA303	19-02-20	0.422486	0.45677	0.530283	0.5334	0.611502	0.634003	0.594665	0.639357	0.202565	0.256959
Initial CA3	No Injection	AKCA303	19-02-21	0.535622	0.474714	0.550872	0.568996	0.61152	0.595242	0.650407	0.680207	0.341621	0.172729
Initial CA3	No Injection	AKCA303	19-02-22	0.474198	0.348834	0.614885	0.558663	0.591962	0.442545	0.729467	0.668998	0.311133	0.188749
Initial CA3	No Injection	AKCA303	19-02-23	0.416437	0.340109	0.339299	0.279049	0.557405	0.425156	0.668755	0.485414	0.27789	0.236839
Initial CA3	No Injection	AKCA303	19-02-24	0.349335	0.28339	0.693079	0.566388	0.570274	0.54447	0.89743	0.833923	0.211763	0.116005
Initial CA3	No Injection	AKCA303	19-02-25	0.304869	0.225951	0.303193	0.328846	0.434395	0.262397	0.448845	0.360861	0.256176	0.206034
Initial CA3	No Injection	AKCA303	19-02-26	0.269798	0.131004	0.403908	0.312712	0.399062	0.300048	0.434479	0.457331	0.222932	0.0829833
Initial CA3	No Injection	AKCA303	19-02-27	0.28807	0.254335	0.465235	0.560659	0.406233	0.416974	0.51555	0.723944	0.264784	0.21472
Initial CA3	No Injection	AKCA309	19-03-14	0.499283	0.217561	0.220985	0.242477	0.603848	0.27849	0.329853	0.417322	0.359029	0.145252
Initial CA3	No Injection	AKCA309	19-03-15	0.290834	0.276462	0.439985	0.375196	0.454872	0.416603	0.500934	0.367243	0.110493	0.100396
Initial CA3	No Injection	AKCA309	19-03-16	0.52814	0.400717	0.742733	0.676983	0.68904	0.606569	0.755658	0.723628	0.388434	0.25532
Initial CA3	No Injection	AKCA309	19-03-17	0.438046	0.399186	0.51556	0.430581	0.538059	0.530723	0.704494	0.447983	0.255669	0.230511
Initial CA3	No Injection	AKCA309	19-03-18	0.435628	0.289419	0.433004	0.19428	0.656648	0.24587	0.479342	0.239697	0.289021	0.276072
Initial CA3	No Injection	AKCA309	19-03-19	0.366841	0.409556	0.598788	0.558835	0.499748	0.642336	0.699648	0.649104	0.24371	0.205926
Initial CA3	No Injection	AKCA309	19-03-21	0.359121	0.326407	0.551759	0.413219	0.532484	0.402309	0.690475	0.482419	0.147658	0.246955
Initial CA3	No Injection	AKCA309	19-03-22	0.522608	0.226165	0.596339	0.157072	0.577421	0.260628	0.76804	-0.0190757	0.4211	0.206065
Initial CA3	No Injection	AKCA309	19-03-23	0.445752	0.156619	0.545443	0.188578	0.517235	0.270899	0.558739	0.217926	0.380556	0.108937
Initial CA3	No Injection	AKCA309	19-03-24	0.282802	0.195148	0.282183	0.220596	0.48952	0.392495	0.582909	0.368644	0.124796	0.048866
Initial CA3	No Injection	AKCA310	19-03-21	0.621745	0.548562	0.551894	0.540716	0.725673	0.640642	0.57128	0.587694	0.267971	0.192743
Initial CA3	No Injection	AKCA310	19-03-22	0.38726	0.410829	0.480174	0.450049	0.415565	0.5065	0.542822	0.531663	0.321876	0.259139
Initial CA3	No Injection	AKCA310	19-03-23	0.452362	0.32331	0.32201	0.323295	0.524798	0.405947	0.344326	0.323833	0.356367	0.24687
Initial CA3	No Injection	AKCA310	19-03-24	0.47709	0.273551	0.54476	0.433719	0.554952	0.347252	0.630883	0.491898	0.355495	0.169122
Initial CA3	No Injection	AKCA310	19-03-25	0.336917	0.321975	0.315181	0.309527	0.389777	0.362292	0.380245	0.416264	0.264652	0.22778
Initial CA3	No Injection	AKCA310	19-03-26	0.244412	0.196095	0.37339	0.349631	0.479682	0.414219	0.690321	0.438834	0.197119	0.148236
Initial CA3	No Injection	AKCA321	19-04-15	0.515906	0.48756	0.750833	0.724672	0.672127	0.756685	0.751705	0.741202	0.349833	0.22768
Initial CA3	No Injection	AKCA321	19-04-16	0.539953	0.400498	0.623848	0.39964	0.7012	0.524289	0.798107	0.554638	0.343332	0.26099
Initial CA3	No Injection	AKCA321	19-04-17	0.404761	0.378454	0.431144	0.62519	0.531334	0.510705	0.437735	0.695982	0.257462	0.234669
Initial CA3	No Injection	AKCA321	19-04-18	0.295148	0.320936	0.289158	0.291679	0.455512	0.467368	0.293573	0.321908	0.226175	0.257429
Initial CA3	No Injection	AKCA321	19-04-20	0.392304	0.378562	0.629867	0.342164	0.551906	0.55516	0.697335	0.325965	0.252372	0.224285
Initial CA3	No Injection	AKCA321	19-04-21	0.310152	0.158987	0.555283	0.570253	0.570474	0.374531	0.431599	0.408445	0.211021	0.066957
Initial CA3	No Injection	AKCA321	19-04-22	0.427174	0.433355	0.733673	0.715828	0.55294	0.613489	0.765321	0.735083	0.249389	0.199258
Initial CA3	No Injection	AKCA321	19-04-23	0.383421	0.398894	0.555457	0.581638	0.580979	0.564265	0.669725	0.718058	0.183744	0.231157
Without hm4di	CNO	AKCA131	19-02-12	0.40712	0.271249	0.559299	0.19942	0.628509	0.33185	0.690874	0.164049	0.246006	0.223942
Without hm4di	Saline	AKCA131	19-02-13	0.324001	0.283216	0.423835	0.316233	0.462706	0.336425	0.522169	0.319319	0.249286	0.246558
Without hm4di	CNO	AKCA131	19-02-14	0.408215	0.311164	0.466316	0.27328	0.575643	0.412442	0.546371	0.257319	0.271406	0.217767
Without hm4di	Saline	AKCA131	19-02-15	0.255364	0.18288	0.335986	0.262025	0.472667	0.367748	0.473719	0.513219	0.218584	0.150518
Without hm4di	CNO	AKCA131	19-02-16	0.326199	0.277714	0.458906	0.346512	0.5919	0.460429	0.66706	0.470075	0.209718	0.197109
Without hm4di	Saline	AKCA131	19-02-17	0.304113	0.234828	0.494591	0.363729	0.509061	0.37513	0.68411	0.436417	0.195031	0.157343
Without hm4di	CNO	AKCA131	19-02-18	0.241125	0.227047	0.340994	0.235091	0.360323	0.313961	0.396055	0.223211	0.199033	0.198343
Without hm4di	Saline	AKCA131	19-02-19	0.238287	0.198962	0.416639	0.260555	0.403774	0.350159	0.491282	0.303337	0.188321	0.155479
Without hm4di	CNO	AKCA131	19-02-20	0.274182	0.182445	0.341275	0.226389	0.46325	0.305313	0.486353	0.217838	0.195925	0.129497
Without hm4di	Saline	AKCA142	19-04-12	0.370171	0.329834	0.396284	0.351108	0.499479	0.460427	0.472763	0.462097	0.311908	0.262076
Without hm4di	CNO	AKCA142	19-04-14	0.313297	0.208067	0.282277	0.265089	0.401787	0.27428	0.294913	0.244114	0.247262	0.162171
Without hm4di	Saline	AKCA142	19-04-15	0.276616	0.232148	0.310657	0.332387	0.392313	0.368547	0.475116	0.506968	0.219382	0.160296
Without hm4di	CNO	AKCA142	19-04-16	0.389449	0.369068	0.470152	0.450471	0.505878	0.489944	0.561373	0.556573	0.290146	0.262002
Without hm4di	Saline	AKCA142	19-04-17	0.354999	0.327046	0.342623	0.373925	0.485764	0.435686	0.438554	0.464723	0.278644	0.262002
Without hm4di	CNO	AKCA142	19-04-18	0.349773	0.339593	0.429287	0.371187	0.472873	0.454658	0.466365	0.416555	0.228872	0.219181
Without hm4di	Saline	AKCA142	19-04-19	0.356419	0.237032	0.467734	0.266885	0.493327	0.279441	0.605973	0.303066	0.316478	0.216815
Without hm4di	CNO	AKCA142	19-04-20	0.308813	0.287538	0.381654	0.385312	0.409496	0.424757	0.517563	0.516509	0.253947	0.221484
Without hm4di	Saline	AKCA142	19-04-21	0.313862	0.304616	0.391418	0.386515	0.447629	0.409438	0.527644	0.459489	0.252066	0.256926
Without hm4di	CNO	AKCA142	19-04-22	0.438728	0.380008	0.486017	0.445731	0.584702	0.546339	0.621121	0.594679	0.297975	0.218534
Without hm4di	Saline	AKCA142	19-04-23	0.469572	0.326824	0.469402	0.322169	0.62162	0.473548	0.55185	0.434899	0.355375	0.217652
Without hm4di	CNO	AKCA142	19-04-24	0.358966	0.314062	0.337783	0.347172	0.565111	0.479213	0.441369	0.445185	0.25978	0.235159
Without hm4di	Saline	AKCA142	19-04-25	0.388163	0.340019	0.328632	0.311134	0.518266	0.481924	0.412307	0.357152	0.305301	0.24809
Without hm4di	CNO	AKCA142	19-04-26	0.323138	0.234135	0.318879	0.239918	0.436259	0.37554	0.536512	0.356622	0.27965	0.17608
Without hm4di	Saline	AKCA143	19-04-10	0.242044	0.190013	0.450049	0.328982	0.461541	0.347228	0.642122	0.406736	0.17044	0.141644
Without hm4di	CNO	AKCA143	19-04-11	0.405099	0.348638	0.422818	0.465673	0.502371	0.470079	0.484536	0.553942	0.264742	0.171634
Without hm4di	Saline	AKCA143	19-04-12	0.429478	0.432628	0.483726	0.49844	0.532927	0.527356	0.530429	0.542903	0.236854	0.257276
Without hm4di	CNO	AKCA143	19-04-14	0.426514	0.375224	0.418422	0.398321	0.565651	0.508904	0.48913	0.478888	0.229524	0.170556
With hm4di	CNO	AKCA3D04	18-12-28	0.341536	0.30782	0.460671	0.401636	0.545035	0.459467	0.636413	0.547377	0.217542	0.205422
With hm4di	Saline	AKCA3D04	18-12-29	0.289476	0.288472	0.460941	0.434303	0.514414	0.462433	0.543302	0.472952	0.175944	0.197992
With hm4di	CNO	AKCA3D04	18-12-30	0.373614	0.330597	0.445844	0.415603	0.552259	0.490906	0.605991	0.509461	0.299766	0.26416
With hm4di	Saline	AKCA3D04	18-12-31	0.364152	0.345256	0.513544	0.43588	0.593165	0.485237	0.610213	0.530041	0.214292	0.250558
With hm4di	CNO	AKCA3D04	19-01-02	0.310219	0.31138	0.450337	0.490928	0.472299	0.54388	0.563974	0.621567	0.232307	0.199568
With hm4di	Saline	AKCA3D04	19-01-03	0.327334	0.318348	0.439912	0.427875	0.464957	0.410379	0.490677	0.423151	0.214528	0.230523
With hm4di	CNO	AKCA3D04	19-01-04	0.366075	0.356743	0.504895	0.492387	0.557239	0.427956	0.592251	0.541255	0.235747	0.2923
With hm4di	Saline	AKCA3D04	19-01-05	0.454516	0.433059	0.598395	0.531622	0.618521	0.582135	0.668275	0.56077	0.317599	0.307055
With hm4di	CNO	AKCA3D04	19-01-07	0.373589	0.34621	0.444594	0.416818	0.522897	0.49282	0.514754	0.47752	0.208471	0.184914
With hm4di	Saline	AKCA3D04	19-01-08	0.400191	0.312273	0.540187	0.388584	0.581786	0.477146	0.644435	0.525266	0.237806	0.167617
With hm4di	CNO	AKCA3D04	19-01-09	0.396275	0.362893	0.48921	0.419367	0.523785	0.481011	0.574948	0.506059	0.286732	0.262522
With hm4di	Saline	AKCA3D04	19-01-10	0.393031	0.324878	0.472524	0.349315	0.591498	0.499619	0.618655	0.478989	0.253833	0.195582
With hm4di	CNO	AKCA3D04	19-01-11	0.460973	0.445996	0.546106	0.566029	0.565101	0.557365	0.57843	0.627952	0.280113	0.250111
With hm4di	Saline	AKCA3D04	19-01-12	0.42658	0.399167	0.586247	0.589927	0.590539	0.571758	0.662709	0.669635	0.240772	0.21955
With hm4di	CNO	AKCA3D04	19-01-13	0.472173	0.419561	0.56473	0.527745	0.607053	0.58466	0.636228	0.602644	0.297548	0.206952
With hm4di	Saline	AKCA3D04	19-01-15	0.388733	0.330071	0.402415	0.32695	0.553676	0.524307	0.528834	0.466587	0.248372	0.167573
With hm4di	CNO	AKCA3D04	19-01-16	0.42378	0.416692	0.618217	0.477681	0.625902	0.553813	0.709547	0.537564	0.250313	0.292067
With hm4di	Saline	AKCA3D04	19-01-17	0.389062	0.362904	0.447479	0.475963	0.499427	0.527552	0.578178	0.634365	0.235575	0.15514
With hm4di	CNO	AKCA3D07	19-01-13	0.346401	0.302539	0.426586	0.386253	0.486216	0.465412	0.559971	0.549578	0.283372	0.23652
With hm4di	Saline	AKCA3D07	19-01-15	0.387315	0.363299	0.466688	0.485364	0.495557	0.516526	0.555499	0.562065	0.32089	0.275405
With hm4di	CNO	AKCA3D07	19-01-16	0.438536	0.401103	0.501102	0.479599	0.568055	0.48993	0.586955	0.54191	0.31403	0.310663
With hm4di	Saline	AKCA3D07	19-01-18	0.42293	0.352192	0.525534	0.467432	0.537	0.511059	0.563217	0.539908	0.347911	0.25435
With hm4di	CNO	AKCA3D07	19-01-19	0.366093	0.26839	0.507277	0.386336	0.49351	0.408411	0.561287	0.498325	0.29038	0.200925
With hm4di	Saline	AKCA3D07	19-01-20	0.429199	0.346709	0.520878	0.362722	0.550737	0.508439	0.53221	0.469241	0.337802	0.220778
With hm4di	Saline	ANP5821	18-10-09	0.21861	0.238413	0.29005	0.273493	0.336534	0.340344	0.45052	0.389768	0.172945	0.197716
With hm4di	CNO	ANP5821	18-10-10	0.213842	0.219337	0.305694	0.313008	0.431102	0.462	0.511751	0.445162	0.148163	0.147196
With hm4di	Saline	ANP5821	18-10-11	0.24591	0.144166	0.285193	0.20432	0.343871	0.302531	0.508923	0.374009	0.203992	0.0722913
With hm4di	CNO	ANP5821	18-10-12	0.263733	0.244687	0.252448	0.240883	0.383625	0.388437	0.445978	0.444143	0.215296	0.181425
With hm4di	Saline	ANP5821	18-10-13	0.217111	0.231009	0.181086	0.214875	0.377794	0.395858	0.284614	0.369759	0.154308	0.166258
With hm4di	CNO	ANP5821	18-10-14	0.290474	0.293574	0.401737	0.393437	0.438802	0.448497	0.562037	0.595243	0.181997	0.185671
With hm4di	Saline	ANP5821	18-10-15	0.206044	0.187203	0.271433	0.258733	0.405045	0.358915	0.376046	0.348896	0.161568	0.14382
With hm4di	CNO	ANP5821	18-10-16	0.165486	0.203633	0.191136	0.220035	0.3399	0.432873	0.354163	0.382465	0.130032	0.149337
With hm4di	Saline	ANP5821	18-10-17	0.24218	0.195383	0.279126	0.225923	0.416378	0.26074	0.378989	0.272939	0.169257	0.168658
With hm4di	CNO	ANP5821	18-10-18	0.240123	0.207102	0.245187	0.22637	0.347982	0.384732	0.177552	0.229671	0.204458	0.153463
With hm4di	Saline	ANP5821	18-10-23	0.196912	0.134914	0.243509	0.124203	0.386151	0.219799	0.432676	0.175336	0.151362	0.111971
With hm4di	CNO	ANP5821	18-10-24	0.181016	0.19595	0.307938	0.302386	0.396779	0.424816	0.443528	0.451405	0.138824	0.15243
With hm4di	Saline	ANP5821	18-10-25	0.206344	0.191098	0.291845	0.274083	0.387181	0.330754	0.423727	0.337664	0.144418	0.145628
With hm4di	CNO	ANP5821	18-10-26	0.318339	0.321052	0.260929	0.317713	0.476082	0.465595	0.352296	0.456753	0.208941	0.215895

## Sheet: Pop ILSE without match
Experiment	Condition	Mouse	Session	Compartment PV_s (SHC p < 0.05)	Compartment PV_d (SHC p < 0.05)
Initial CA1	No Injection	AKCA131	19-02-06	0.578758	0.489771
Initial CA1	No Injection	AKCA131	19-02-07	0.61428	0.516617
Initial CA1	No Injection	AKCA131	19-02-08	0.678174	0.574681
Initial CA1	No Injection	AKCA131	19-02-09	0.652138	0.555436
Initial CA1	No Injection	AKCA131	19-02-10	0.564086	0.516337
Initial CA1	No Injection	AKCA131	19-02-11	0.561695	0.405149
Initial CA1	No Injection	AKCA133	19-02-09	0.606719	0.609604
Initial CA1	No Injection	AKCA133	19-02-12	0.626143	0.556326
Initial CA1	No Injection	AKCA133	19-02-14	0.612873	0.601114
Initial CA1	No Injection	AKCA133	19-02-18	0.53948	0.398453
Initial CA1	No Injection	AKCA133	19-02-19	0.573908	0.645891
Initial CA1	No Injection	AKCA143	19-04-03	0.612504	0.599102
Initial CA1	No Injection	AKCA143	19-04-04	0.510016	0.528496
Initial CA1	No Injection	AKCA143	19-04-05	0.596235	0.548392
Initial CA1	No Injection	AKCA143	19-04-06	0.568635	0.522415
Initial CA1	No Injection	AKCA143	19-04-08	0.665638	0.689407
Initial CA1	No Injection	AKCA143	19-04-09	0.635046	0.638724
Initial CA1	No Injection	AKCA148	19-04-22	0.638349	0.491235
Initial CA1	No Injection	AKCA148	19-04-23	0.561836	0.562922
Initial CA1	No Injection	AKCA148	19-04-24	0.642027	0.623246
Initial CA1	No Injection	AKCA148	19-04-25	0.546839	0.536037
Initial CA1	No Injection	AKCA148	19-04-26	0.736938	0.645201
Initial CA1	No Injection	AKCA148	19-04-27	0.56689	0.538647
Initial CA1	No Injection	AKCA150	19-04-22	0.638459	0.5946
Initial CA1	No Injection	AKCA150	19-04-23	0.543812	0.600842
Initial CA1	No Injection	AKCA150	19-04-24	0.556197	0.553248
Initial CA1	No Injection	AKCA150	19-04-25	0.543023	0.556009
Initial CA1	No Injection	AKCA150	19-04-26	0.511767	0.519507
Initial CA1	No Injection	AKCA150	19-04-27	0.480053	0.508974
Initial CA3	No Injection	AKCA303	19-02-20	0.758915	0.586391
Initial CA3	No Injection	AKCA303	19-02-21	0.809071	0.768773
Initial CA3	No Injection	AKCA303	19-02-22	0.737912	0.704291
Initial CA3	No Injection	AKCA303	19-02-23	0.870469	0.838782
Initial CA3	No Injection	AKCA303	19-02-24	0.805954	0.610729
Initial CA3	No Injection	AKCA303	19-02-25	0.644271	0.614592
Initial CA3	No Injection	AKCA303	19-02-26	0.796482	0.682134
Initial CA3	No Injection	AKCA303	19-02-27	0.777563	0.774884
Initial CA3	No Injection	AKCA309	19-03-14	0.679849	0.487387
Initial CA3	No Injection	AKCA309	19-03-15	0.810701	0.770398
Initial CA3	No Injection	AKCA309	19-03-16	0.804086	0.772078
Initial CA3	No Injection	AKCA309	19-03-17	0.66208	0.64016
Initial CA3	No Injection	AKCA309	19-03-18	0.657395	0.377209
Initial CA3	No Injection	AKCA309	19-03-19	0.788362	0.731016
Initial CA3	No Injection	AKCA309	19-03-21	0.703361	0.687278
Initial CA3	No Injection	AKCA309	19-03-22	0.662675	0.62506
Initial CA3	No Injection	AKCA309	19-03-23	0.604372	0.612552
Initial CA3	No Injection	AKCA309	19-03-24	0.625905	0.595074
Initial CA3	No Injection	AKCA310	19-03-21	0.76999	0.767199
Initial CA3	No Injection	AKCA310	19-03-22	0.659538	0.655734
Initial CA3	No Injection	AKCA310	19-03-23	0.700429	0.615942
Initial CA3	No Injection	AKCA310	19-03-24	0.651705	0.602199
Initial CA3	No Injection	AKCA310	19-03-25	0.628121	0.559357
Initial CA3	No Injection	AKCA310	19-03-26	0.543958	0.522858
Initial CA3	No Injection	AKCA321	19-04-15	0.721534	0.591185
Initial CA3	No Injection	AKCA321	19-04-16	0.615842	0.520751
Initial CA3	No Injection	AKCA321	19-04-17	0.632293	0.573895
Initial CA3	No Injection	AKCA321	19-04-18	0.549602	0.501118
Initial CA3	No Injection	AKCA321	19-04-20	0.696881	0.628065
Initial CA3	No Injection	AKCA321	19-04-21	0.465562	0.392894
Initial CA3	No Injection	AKCA321	19-04-22	0.586963	0.49283
Initial CA3	No Injection	AKCA321	19-04-23	0.558084	0.549346
Without hm4di	CNO	AKCA131	19-02-12	0.519615	0.427097
Without hm4di	Saline	AKCA131	19-02-13	0.543918	0.429845
Without hm4di	CNO	AKCA131	19-02-14	0.607043	0.500571
Without hm4di	Saline	AKCA131	19-02-15	0.539997	0.390971
Without hm4di	CNO	AKCA131	19-02-16	0.549295	0.461275
Without hm4di	Saline	AKCA131	19-02-17	0.474761	0.413268
Without hm4di	CNO	AKCA131	19-02-18	0.510825	0.463966
Without hm4di	Saline	AKCA131	19-02-19	0.499869	0.410899
Without hm4di	CNO	AKCA131	19-02-20	0.449633	0.342797
Without hm4di	Saline	AKCA142	19-04-12	0.541518	0.501417
Without hm4di	CNO	AKCA142	19-04-14	0.59929	0.488179
Without hm4di	Saline	AKCA142	19-04-15	0.592862	0.570393
Without hm4di	CNO	AKCA142	19-04-16	0.607327	0.590056
Without hm4di	Saline	AKCA142	19-04-17	0.558871	0.514923
Without hm4di	CNO	AKCA142	19-04-18	0.718762	0.688973
Without hm4di	Saline	AKCA142	19-04-19	0.603251	0.470811
Without hm4di	CNO	AKCA142	19-04-20	0.560327	0.567404
Without hm4di	Saline	AKCA142	19-04-21	0.469042	0.511277
Without hm4di	CNO	AKCA142	19-04-22	0.584839	0.531601
Without hm4di	Saline	AKCA142	19-04-23	0.580234	0.500327
Without hm4di	CNO	AKCA142	19-04-24	0.58496	0.536085
Without hm4di	Saline	AKCA142	19-04-25	0.642279	0.600049
Without hm4di	CNO	AKCA142	19-04-26	0.546946	0.441128
Without hm4di	Saline	AKCA143	19-04-10	0.604361	0.536779
Without hm4di	CNO	AKCA143	19-04-11	0.652398	0.536301
Without hm4di	Saline	AKCA143	19-04-12	0.557992	0.616489
Without hm4di	CNO	AKCA143	19-04-14	0.664539	0.602246
With hm4di	CNO	AKCA3D04	18-12-28	0.598096	0.586775
With hm4di	Saline	AKCA3D04	18-12-29	0.542931	0.599255
With hm4di	CNO	AKCA3D04	18-12-30	0.569513	0.53186
With hm4di	Saline	AKCA3D04	18-12-31	0.585994	0.535479
With hm4di	CNO	AKCA3D04	19-01-02	0.491544	0.561501
With hm4di	Saline	AKCA3D04	19-01-03	0.556329	0.48979
With hm4di	CNO	AKCA3D04	19-01-04	0.560988	0.535118
With hm4di	Saline	AKCA3D04	19-01-05	0.636593	0.56926
With hm4di	CNO	AKCA3D04	19-01-07	0.589899	0.592838
With hm4di	Saline	AKCA3D04	19-01-08	0.671346	0.550728
With hm4di	CNO	AKCA3D04	19-01-09	0.595548	0.628512
With hm4di	Saline	AKCA3D04	19-01-10	0.624764	0.575415
With hm4di	CNO	AKCA3D04	19-01-11	0.610027	0.562711
With hm4di	Saline	AKCA3D04	19-01-12	0.588013	0.606597
With hm4di	CNO	AKCA3D04	19-01-13	0.589462	0.549332
With hm4di	Saline	AKCA3D04	19-01-15	0.620456	0.558074
With hm4di	CNO	AKCA3D04	19-01-16	0.607739	0.620045
With hm4di	Saline	AKCA3D04	19-01-17	0.593018	0.563008
With hm4di	CNO	AKCA3D07	19-01-13	0.576636	0.549903
With hm4di	Saline	AKCA3D07	19-01-15	0.599868	0.540586
With hm4di	CNO	AKCA3D07	19-01-16	0.582032	0.55312
With hm4di	Saline	AKCA3D07	19-01-18	0.562911	0.533043
With hm4di	CNO	AKCA3D07	19-01-19	0.576593	0.500185
With hm4di	Saline	AKCA3D07	19-01-20	0.610868	0.545813
With hm4di	Saline	ANP5821	18-10-09	0.476681	0.436156
With hm4di	CNO	ANP5821	18-10-10	0.38363	0.448986
With hm4di	Saline	ANP5821	18-10-11	0.483996	0.360751
With hm4di	CNO	ANP5821	18-10-12	0.517675	0.42357
With hm4di	Saline	ANP5821	18-10-13	0.514296	0.458861
With hm4di	CNO	ANP5821	18-10-14	0.58081	0.500702
With hm4di	Saline	ANP5821	18-10-15	0.590931	0.565035
With hm4di	CNO	ANP5821	18-10-16	0.439292	0.465633
With hm4di	Saline	ANP5821	18-10-17	0.521913	0.454918
With hm4di	CNO	ANP5821	18-10-18	0.526344	0.483292
With hm4di	Saline	ANP5821	18-10-23	0.48157	0.41378
With hm4di	CNO	ANP5821	18-10-24	0.558935	0.568206
With hm4di	Saline	ANP5821	18-10-25	0.455274	0.385468
With hm4di	CNO	ANP5821	18-10-26	0.52506	0.560593

## Sheet: Cellwise Initial CA1
Experiment	Condition	Mouse	Session	SNR (whole-session)	SNR (1st Half)	SNR (2nd Half)	Whole-session SIC p	Whole-session SHC	Whole-session SHC p	Max within-compartment SHC	Max within-compartment SHC p	Hallway SHC p	Whole-session peak firing rate	Place field center of mass X; Entry A	Place field center of mass Y; Entry A	Place field center of mass X; Entry B	Place field center of mass Y; Entry B	MFR change (same entry)	MFR change (different entry)	MFR change (same entry; nonmatched)	MFR change (different entry; nonmatched)
Initial CA1	No Injection	AKCA131	19-02-06	6.4056	6.4056	4.54649	0.426	0.604996	0.0394749	0.618999	0.082	0.368	0.0112162	5.75344	7.82705	7.4284	6.80843	0.23398	0.153468	0.140807	0.313061
Initial CA1	No Injection	AKCA131	19-02-06	6.50906	6.50906	5.23688	0.774	0.639132	0.0249274	0.643781	0.064	0	0.0101537	7.31454	7.94059	4.68777	6.7555	0.093051	0.734167	0.188921	0.486527
Initial CA1	No Injection	AKCA131	19-02-06	7.99759	7.99759	7.6557	0.132	0.659312	0.0188603	0.566961	0.15	0.012	0.0199788	6.34691	7.00958	7.38885	6.45931	0.217024	0.146788	0.0791715	0.0763187
Initial CA1	No Injection	AKCA131	19-02-06	6.04839	6.04839	5.0056	0.758	0.711312	0.00779888	0.663656	0.034	0.01	0.0198327	4.56017	6.78966	4.99625	7.58761	0.176594	0.212839	0.0218322	0.0783986
Initial CA1	No Injection	AKCA131	19-02-06	8.70373	8.70373	7.11544	0.326	0.544267	0.074838	0.644075	0.074	0.326	0.00342264	6.12731	8.04592	5.05384	9.91641	0.212252	0.195966	0.0913228	0.27946
Initial CA1	No Injection	AKCA131	19-02-06	8.75353	8.75353	4.76541	0.98	0.141793	0.595441	0.521421	0.146	0.472	0.0297603	5.5514	8.80724	5.25609	9.16433	0.289533	0.151799	0.0474162	0.0355104
Initial CA1	No Injection	AKCA131	19-02-06	6.16784	6.16784	4.88752	0.99	0.694673	0.0104916	0.753984	0.012	0.138	0.0438161	5.39436	7.75336	5.88621	7.73831	0.114529	0.419214	0.12751	0.180588
Initial CA1	No Injection	AKCA131	19-02-06	6.7687	6.7687	5.08928	0.108	0.412285	0.200302	0.468986	0.284	0.546	0.00688452	4.6532	7.99378	3.59164	7.41306	0.271646	0.359366	0.34826	0.180602
Initial CA1	No Injection	AKCA131	19-02-06	7.9654	7.9654	7.70086	0.972	-0.0931181	0.881318	0.494404	0.236	0.856	0.010388	5.12575	7.93384	4.64221	8.078	0.374587	0.190848	0.109797	0.139298
Initial CA1	No Injection	AKCA131	19-02-06	9.25669	9.25669	4.85232	0.006	0.503499	0.106112	0.59158	0.156	0.086	0.00604089	4.52616	6.37301	5.24459	7.04906	0.155876	0.24346	0.00154325	0.190209
Initial CA1	No Injection	AKCA131	19-02-06	7.03924	7.03924	3.26336	0.308	0.277083	0.388771	0.455601	0.254	0.174	0.0136061	6.71167	6.9373	6.04075	6.99972	0.221456	0.358387	0.0630775	0.338951
Initial CA1	No Injection	AKCA131	19-02-06	6.13341	6.13341	5.23409	0.11	0.604972	0.0394972	0.443449	0.33	0.442	0.0154624	6.81704	7.88918	5.99062	8.3899	0.185684	0.263608	0.235883	0.254955
Initial CA1	No Injection	AKCA131	19-02-06	11.0233	11.0233	5.95399	0.722	0.162571	0.56524	0.697641	0.05	0.906	0.0149628	5.81117	5.74171	8.18359	7.00886	0.208123	0.234632	0.103092	0.0734939
Initial CA1	No Injection	AKCA131	19-02-06	9.49047	9.49047	5.83249	0.308	0.210633	0.49076	0.0907568	0.934	0.106	0.00871472	4.98063	7.45504	5.97248	7.54774	0.365468	0.276813	0.200234	0.177265
Initial CA1	No Injection	AKCA131	19-02-06	7.21803	6.21756	7.21803	0.016	0.582442	0.0508715	0.423073	0.438	0.192	0.0196165	4.04367	7.91653	4.09473	7.02192	0.233328	0.139391	0.0703841	0.148689
Initial CA1	No Injection	AKCA131	19-02-06	6.59398	6.37205	6.59398	0.136	0.635356	0.0263799	0.641539	0.07	0.532	0.00628747	4.80769	8.86052	4.33414	7.52752	0.235286	0.304949	0.107284	0.269557
Initial CA1	No Injection	AKCA131	19-02-06	9.21964	9.18583	9.21964	0.014	0.589136	0.0470615	0.498613	0.254	0.08	0.00846725	3.86872	8.55759	5.25893	6.57314	0.695086	0.295815	0.348176	0.589962
Initial CA1	No Injection	AKCA131	19-02-06	6.54757	6.54757	5.85911	0.06	0.739977	0.00435754	0.633479	0.052	0.08	0.0149852	4.51597	6.56782	4.79531	6.73044	0.140322	0.207148	0.239517	0.0744409
Initial CA1	No Injection	AKCA131	19-02-06	9.13193	9.13193	7.27872	0.154	0.820324	0.000458101	0.579728	0.104	0.194	0.0143535	4.92611	6.64866	5.97729	7.3318	0.117443	0.559292	0.151359	0.270253
Initial CA1	No Injection	AKCA131	19-02-06	13.8385	13.8385	12.7718	0.01	-0.105233	0.890983	0.170417	0.872	0.898	0.0056168	5.53728	8.22489	5.08968	9.07892	0.256391	0.228656	0.272223	0.296359
Initial CA1	No Injection	AKCA131	19-02-06	17.1139	17.1139	12.425	0.434	0.140008	0.598168	0.447843	0.276	0.2	0.00599845	4.59642	7.6908	6.63916	8.2958	0.19896	0.148654	0.161169	0.0227356
Initial CA1	No Injection	AKCA131	19-02-06	6.77001	6.77001	6.45901	0.002	0.106595	0.647453	0.419589	0.414	0.322	0.00568524	6.01713	7.85852	5.24721	8.57892	0.1371	0.28233	0.20972	0.328665
Initial CA1	No Injection	AKCA131	19-02-06	6.90917	6.90917	5.70569	0.986	-0.071943	0.862268	0.0717681	0.964	0.02	0.011081	5.1606	7.60426	4.8889	9.62302	0.275741	0.293948	0.0317775	0.00100451
Initial CA1	No Injection	AKCA131	19-02-06	7.11779	7.11779	6.28227	0.704	-0.0239688	0.813419	0.514848	0.234	0.586	0.0170193	6.0861	8.82492	5.27226	7.31681	0.328804	0.257794	0.61925	0.0296824
Initial CA1	No Injection	AKCA131	19-02-06	7.58133	7.58133	6.69149	0.074	0.450511	0.15714	0.751179	0.016	0.804	0.0127328	6.4594	7.0404	5.89182	8.15031	0.299529	0.282557	0.231721	0.0995628
Initial CA1	No Injection	AKCA131	19-02-06	9.07543	9.07543	6.93534	0.016	0.572245	0.0566369	0.475601	0.314	0.53	0.0107523	4.44046	8.65425	4.86539	8.19688	0.142993	0.286451	0.087227	0.290358
Initial CA1	No Injection	AKCA131	19-02-06	9.08097	6.99908	9.08097	0.872	0.566644	0.0599441	0.534365	0.22	0.22	0.010616	3.6309	5.89724	5.14404	4.76459	0.232464	0.504546	0.0587765	0.443343
Initial CA1	No Injection	AKCA131	19-02-06	9.15756	6.94182	9.15756	0.138	0.317139	0.329609	0.697417	0.036	0.028	0.00719118	4.75722	7.14074	4.69607	7.34555	0.612659	0.109165	0.43563	0.00911122
Initial CA1	No Injection	AKCA131	19-02-06	7.32516	7.32516	6.14818	0.312	-0.0997423	0.886648	0.197056	0.996	0.322	0.0204886	5.50216	8.25976	6.05391	7.77103	0.171011	0.157258	0.0879314	0.0980972
Initial CA1	No Injection	AKCA131	19-02-06	7.59006	7.04007	7.59006	0	0.354668	0.276011	0.390023	0.564	0.718	0.00752714	5.79644	8.60559	5.77861	9.09223	0.310922	0.135777	0.214552	0.147862
Initial CA1	No Injection	AKCA131	19-02-06	9.05349	9.05349	6.62121	0.01	0.343827	0.290693	0.163512	0.86	0.264	0.00412098	5.92408	7.90216	7.14493	9.39988	0.172163	0.17569	0.123425	0.187366
Initial CA1	No Injection	AKCA131	19-02-06	7.79374	7.79374	5.5326	0.882	0.43226	0.176894	0.254341	0.846	0.22	0.014758	5.99837	7.14271	6.21639	7.94135	0.272323	0.136967	0.0473682	0.15069
Initial CA1	No Injection	AKCA131	19-02-06	9.66222	9.66222	6.77578	0.194	0.266383	0.404849	0.139441	0.92	0.338	0.0106022	5.79794	8.23364	6.07892	8.09904	0.176066	0.223266	0.203741	0.0287834
Initial CA1	No Injection	AKCA131	19-02-06	8.14215	8.14215	5.56787	0.786	0.848326	0.000134078	0.459034	0.268	0.064	0.0180171	3.67218	5.57892	4.62734	6.507	0.422401	0.154967	0.183077	0.380244
Initial CA1	No Injection	AKCA131	19-02-06	8.57595	7.06411	8.57595	0.038	0.612907	0.0355084	0.763547	0.006	0.12	0.0151912	4.24954	8.53098	4.91579	7.45996	0.213086	0.161703	0.148793	0.0578856
Initial CA1	No Injection	AKCA131	19-02-06	12.6195	12.6195	7.33965	0.296	-0.0108306	0.79905	0.230679	0.81	0.146	0.0145745	4.45889	7.29651	6.15432	6.69525	0.237504	0.230811	0.0511042	0.138326
Initial CA1	No Injection	AKCA131	19-02-06	9.19946	5.94148	9.19946	0.088	0.436172	0.172715	0.63753	0.09	0.122	0.0164243	6.23205	8.09938	7.11051	8.23024	0.321479	0.103774	0.318733	0.160969
Initial CA1	No Injection	AKCA131	19-02-06	7.2743	7.2743	5.01049	0.46	0.726179	0.0058324	0.658588	0.098	0.036	0.00903916	4.61305	5.33977	4.51002	6.04163	0.119837	0.494449	0.181764	0.549753
Initial CA1	No Injection	AKCA131	19-02-06	6.91331	6.91331	4.38286	0.508	0.38764	0.232022	0.455508	0.33	0.1	0.00941485	5.97387	6.64543	6.05127	7.02457	0.172134	0.185508	0.374753	0.158882
Initial CA1	No Injection	AKCA131	19-02-06	11.5274	9.99139	11.5274	0.814	0.669042	0.0164581	0.581354	0.168	0.864	0.0105946	5.7263	6.84568	5.29442	7.16122	0.105405	0.624251	0.0698931	0.39192
Initial CA1	No Injection	AKCA131	19-02-06	7.64996	7.64996	6.22406	0.632	0.0851391	0.678324	0.583731	0.126	0.628	0.00951409	6.25941	8.10382	6.46464	7.44534	0.11284	0.337661	0.227779	0.0572037
Initial CA1	No Injection	AKCA131	19-02-06	10.7568	9.261	10.7568	0.786	0.686808	0.0123352	0.545975	0.15	0.328	0.0184776	5.06558	5.97604	7.87468	7.80735	0.144677	0.489532	0.101854	0.586526
Initial CA1	No Injection	AKCA131	19-02-06	12.239	12.239	7.88376	0.324	0.322586	0.321721	0.471174	0.282	0.568	0.00786499	4.7875	6.36389	5.58488	7.06806	0.415047	0.187748	0.400112	0.121059
Initial CA1	No Injection	AKCA131	19-02-06	10.0056	10.0056	7.78076	0.554	0.632837	0.0274302	0.503012	0.198	0.072	0.0216926	5.05898	5.58308	4.11002	4.48728	0.369171	0.37583	0.442606	0.369652
Initial CA1	No Injection	AKCA131	19-02-06	12.1507	12.1507	7.32683	0.006	0.856593	0.000100559	0.837269	0.002	0.226	0.0152492	6.94478	9.4463	6.71942	9.2929	0.122119	0.146877	0.0702796	0.00503128
Initial CA1	No Injection	AKCA131	19-02-06	8.13572	8.13572	5.90691	0.258	0.390296	0.228514	0.342786	0.682	0.546	0.00684743	5.53039	7.92046	5.42152	8.17079	0.255163	0.234942	0.142523	0.0565725
Initial CA1	No Injection	AKCA131	19-02-06	7.03492	7.03492	6.02537	0.28	0.0406598	0.737531	0.103348	0.918	0.94	0.00711333	4.78955	8.12461	5.51046	8.53961	0.0859306	0.612742	0.218289	0.184698
Initial CA1	No Injection	AKCA131	19-02-06	10.1777	10.1777	9.35654	0.002	0.0332833	0.746827	0.525518	0.24	0.774	0.00399931	4.38281	6.32755	5.85769	8.48407	0.255074	0.332396	0.133517	0.419436
Initial CA1	No Injection	AKCA131	19-02-06	8.98425	8.98425	5.24461	0.986	0.650631	0.0214749	0.570397	0.106	0.408	0.0239916	7.85855	8.39324	6.08601	7.5931	0.40748	0.244475	0.117228	0.117717
Initial CA1	No Injection	AKCA131	19-02-06	10.6143	10.6143	5.63254	0.732	0.0840661	0.679911	0.445093	0.388	0.528	0.00847152	7.41322	8.06235	5.87542	6.94622	0.251473	0.152809	0.360268	0.213219
Initial CA1	No Injection	AKCA131	19-02-06	11.5083	11.5083	9.02601	0.268	0.101671	0.65457	0.566261	0.13	0.1	0.0128624	6.04516	7.38596	3.86118	6.13981	0.16003	0.196496	0.29875	0.190632
Initial CA1	No Injection	AKCA131	19-02-06	10.2656	10.2656	6.37705	0.066	0.513013	0.0979553	0.595532	0.11	0.464	0.0101231	4.20779	6.93791	6.42793	7.5767	0.296699	0.161125	0.444033	0.357192
Initial CA1	No Injection	AKCA131	19-02-06	11.028	7.26981	11.028	0.2	0.822814	0.000435754	0.700965	0.008	0.032	0.0197928	5.37639	8.01581	6.14711	7.62142	0.109444	0.557359	0.140105	0.390225
Initial CA1	No Injection	AKCA131	19-02-06	7.6166	7.6166	5.26326	0.34	0.383268	0.238034	0.327732	0.65	0.106	0.0098276	6.13484	7.50994	5.24671	8.81833	0.414413	0.243072	0.22163	0.123142
Initial CA1	No Injection	AKCA131	19-02-06	8.53281	8.53281	5.61208	0.994	0.274763	0.392145	0.682432	0.052	0.424	0.00869031	4.94177	7.54456	4.01926	8.10213	0.25273	0.322875	0.307442	0.250672
Initial CA1	No Injection	AKCA131	19-02-06	7.10225	6.85748	7.10225	0.024	0.623914	0.0309162	0.590803	0.132	0.422	0.00699516	5.16424	6.66803	6.62928	6.00598	0.137286	0.288571	0.00214648	0.436421
Initial CA1	No Injection	AKCA131	19-02-06	7.79223	7.79223	6.34134	0.024	0.486666	0.120939	0.64551	0.076	0.692	0.00834071	5.43731	8.48219	5.55794	8.52425	0.115262	0.27747	0.0756904	0.353327
Initial CA1	No Injection	AKCA131	19-02-06	8.89586	6.9998	8.89586	0.352	0.217814	0.47905	0.301016	0.708	0.584	0.0102238	6.10665	7.30883	5.82352	7.21415	0.360847	0.253477	0.27981	0.350051
Initial CA1	No Injection	AKCA131	19-02-06	8.70994	8.70994	6.02027	0.758	0.0887005	0.673229	-0.00725935	0.996	0.656	0.0109621	5.34406	6.35415	7.24077	9.07561	0.48506	0.309337	0.332447	0.40938
Initial CA1	No Injection	AKCA131	19-02-06	6.16768	5.70936	6.16768	0.07	-0.0889376	0.87781	0.491179	0.328	0.23	0.00665088	5.65474	7.43081	4.3769	6.94175	0.124595	0.138273	0.289721	0.176925
Initial CA1	No Injection	AKCA131	19-02-06	6.52537	6.52537	6.17397	0.384	0.781324	0.00160894	0.672644	0.104	1	0.00946513	5.53516	9.3055	6.0209	10.0852	0.181882	0.242289	0.330128	0.0508228
Initial CA1	No Injection	AKCA131	19-02-06	7.72982	7.72982	6.94754	0.284	0.628952	0.0289721	0.643314	0.11	0.132	0.0140599	4.32378	6.19153	5.47547	6.48909	0.21354	0.226161	0.044001	0.2805
Initial CA1	No Injection	AKCA131	19-02-06	9.44983	6.9954	9.44983	0.388	0.298702	0.356492	0.209724	0.84	0.008	0.0164433	5.67803	8.91293	4.71898	8.02839	0.122199	0.417747	0.0390489	0.0777998
Initial CA1	No Injection	AKCA131	19-02-06	7.15407	6.16749	7.15407	0.686	0.257409	0.418257	0.235291	0.876	0.174	0.00794565	5.63246	7.98665	6.23123	8.63553	0.217655	0.125705	0.205376	0.172992
Initial CA1	No Injection	AKCA131	19-02-06	9.47336	9.47336	7.16866	0.526	0.556268	0.0668603	0.5149	0.262	0.054	0.012216	5.02527	5.67477	4.12354	5.6529	0.197852	0.164709	0.308003	0.371679
Initial CA1	No Injection	AKCA131	19-02-06	7.96357	7.96357	7.05549	0.134	0.0907741	0.670134	0.350549	0.628	0.594	0.00824254	6.93917	7.98694	5.92041	8.34992	0.441508	0.269063	0.494642	0.0694615
Initial CA1	No Injection	AKCA131	19-02-06	5.7937	5.28278	5.7937	0.672	0.334976	0.303464	0.535658	0.244	0.384	0.0100749	5.1978	7.54888	5.55874	8.29228	0.355067	0.166293	0.162252	0.288376
Initial CA1	No Injection	AKCA131	19-02-06	8.73192	5.77079	8.73192	0.262	0.240581	0.444503	0.261644	0.804	0.874	0.0119691	7.06095	8.15887	5.97142	9.08267	0.139038	0.134604	0.123663	0.155775
Initial CA1	No Injection	AKCA131	19-02-06	11.0903	11.0903	10.5802	0.204	0.412115	0.200413	0.475777	0.278	0.36	0.00992637	4.83744	7.29288	5.10036	7.60923	0.298835	0.165111	0.106603	0.147577
Initial CA1	No Injection	AKCA131	19-02-06	9.17667	9.17667	7.04253	0.042	0.687155	0.0122011	0.526759	0.262	0.256	0.0136066	4.60168	7.87648	5.97003	9.10016	0.0999613	0.183704	0.166121	0.00258507
Initial CA1	No Injection	AKCA131	19-02-06	9.35537	9.16626	9.35537	0.72	0.573092	0.0561006	0.648398	0.122	0.594	0.0109175	6.29519	7.1655	5.60088	7.41442	0.408519	0.26238	0.0771488	0.16737
Initial CA1	No Injection	AKCA131	19-02-06	16.2189	10.7943	16.2189	0.632	-0.272123	0.977911	0.259491	0.674	0.262	0.00772036	6.47465	8.61581	5.13146	7.28978	0.773935	0.0521459	0.622465	0.0605985
Initial CA1	No Injection	AKCA131	19-02-06	10.0466	10.0466	5.85926	0.392	0.624751	0.0305028	0.590854	0.214	0.516	0.0173552	4.50787	6.55978	5.02596	7.39859	0.0951601	0.153279	0.121948	0.259248
Initial CA1	No Injection	AKCA131	19-02-06	15.3874	14.3981	15.3874	0.256	0.185173	0.530156	0.793168	0.022	0.346	0.0113651	3.77278	6.091	2.9375	5.90795	0.232609	0.3164	0.032053	0.222049
Initial CA1	No Injection	AKCA131	19-02-06	9.41868	9.41868	8.63068	0.108	0.866424	7.82123e-05	0.511011	0.33	0.262	0.0108429	6.60899	8.40063	7.38229	8.63235	0.104248	0.0904211	0.201294	0.117547
Initial CA1	No Injection	AKCA131	19-02-06	11.8835	6.40984	11.8835	0.752	0.464392	0.142682	0.677595	0.062	0.042	0.0151432	6.37242	8.75436	6.14621	9.31833	0.125455	0.150599	0.166223	0.00494681
Initial CA1	No Injection	AKCA131	19-02-06	9.39676	9.39676	5.97144	0	0.541308	0.0768827	0.538613	0.262	0.602	0.0108955	5.58138	8.73895	4.59285	8.61235	0.554451	0.275378	0.580026	0.0405407
Initial CA1	No Injection	AKCA131	19-02-06	9.68675	9.68675	6.51261	0.396	0.389963	0.229017	0.472087	0.552	0.218	0.00959472	6.00856	8.63594	5.68498	8.94008	0.105532	0.318573	0.121263	0.105574
Initial CA1	No Injection	AKCA131	19-02-06	11.5702	11.5702	7.81224	0.378	0.39391	0.223844	0.486691	0.304	0.166	0.00828514	6.24907	6.86533	4.90307	7.29585	0.22151	0.416612	0.3608	0.0222182
Initial CA1	No Injection	AKCA131	19-02-06	8.12554	8.12554	5.55226	0.232	0.489847	0.118011	0.826829	0.002	0.174	0.00824593	5.84035	7.93913	5.35016	7.94448	0.357117	0.122421	0.164149	0.0776033
Initial CA1	No Injection	AKCA131	19-02-06	10.6661	10.6661	6.73145	0.794	0.656826	0.0195307	0.420279	0.486	0.37	0.0180509	5.71935	6.65786	6.96733	7.07254	0.271574	0.236144	0.0613934	0.432322
Initial CA1	No Injection	AKCA131	19-02-06	9.9882	9.9882	8.38841	0.844	0.203037	0.502302	0.242875	0.734	0.784	0.0140221	6.85162	8.34132	6.51229	7.79212	0.307481	0.189094	0.151623	0.0277697
Initial CA1	No Injection	AKCA131	19-02-06	9.63741	9.63741	6.81464	0.77	0.904202	0	0.730444	0.036	0.284	0.0175956	4.25792	5.33181	3.47735	6.01006	0.0811962	0.587828	0.0486586	0.0882294
Initial CA1	No Injection	AKCA131	19-02-06	11.6842	11.6842	7.84394	0.114	0.434278	0.174816	0.199771	0.802	0.396	0.0049069	5.20333	7.23234	4.88874	7.93271	0.43435	0.124209	0.312924	0.180504
Initial CA1	No Injection	AKCA131	19-02-06	9.68269	9.68269	7.185	0.916	0.17505	0.546179	0.642487	0.114	0.158	0.00908438	4.85205	8.09844	4.33794	6.75482	0.154803	0.157376	0.149243	0.147339
Initial CA1	No Injection	AKCA131	19-02-06	7.92258	7.92258	7.58458	0.038	-0.382131	0.995575	0.560921	0.128	0.466	0.0120533	6.42849	8.4356	6.14418	8.52727	0.158089	0.151211	0.0651159	0.0672318
Initial CA1	No Injection	AKCA131	19-02-06	8.60007	8.60007	5.5732	0.648	0.363194	0.26476	0.372035	0.53	0.326	0.00850514	4.09991	6.2227	4.53598	7.70613	0.181494	0.444253	0.137144	0.297959
Initial CA1	No Injection	AKCA131	19-02-06	8.82551	8.82551	7.90151	0.064	0.436144	0.172771	0.464694	0.378	0.33	0.0111472	4.97685	7.75323	4.47324	7.74572	0.369488	0.423611	0.149799	0.508054
Initial CA1	No Injection	AKCA131	19-02-06	7.33545	7.33545	6.93556	0.486	0.412673	0.199698	0.81232	0.016	0.414	0.00918818	4.88115	7.55755	4.18227	6.07133	0.309068	0.138028	0.00296601	0.271635
Initial CA1	No Injection	AKCA131	19-02-06	14.6196	14.6196	8.76921	0.124	0.502479	0.107028	0.470927	0.338	0.384	0.0101029	4.65278	6.83536	5.55099	6.31753	0.238416	0.347335	0.351441	0.0455971
Initial CA1	No Injection	AKCA131	19-02-06	9.20799	7.91584	9.20799	0	0.880294	2.23464e-05	0.870481	0	0.254	0.00813891	4.26355	6.82493	3.86501	8.04918	0.387089	0.113988	0.215815	0.0268661
Initial CA1	No Injection	AKCA131	19-02-06	10.4303	10.4303	5.60276	0.326	0.212237	0.487933	0.326414	0.714	0.618	0.0107078	6.22859	7.22007	5.80613	8.15505	0.14771	0.50809	0.0106456	0.423615
Initial CA1	No Injection	AKCA131	19-02-06	7.46775	6.86924	7.46775	0.12	0.426708	0.183117	0.705232	0.032	0.19	0.0103804	5.80046	7.68518	5.43991	7.2939	0.382257	0.258528	0.40894	0.249708
Initial CA1	No Injection	AKCA131	19-02-06	11.1867	7.28638	11.1867	0.034	0.338148	0.298983	0.821772	0.004	0.936	0.0271893	4.61145	6.76407	4.6728	7.23918	0.100898	0.253831	0.00969882	0.0122159
Initial CA1	No Injection	AKCA131	19-02-06	6.1927	5.56859	6.1927	0.686	0.0369938	0.74219	0.300195	0.804	0.23	0.00651739	6.18921	7.9749	5.58013	8.30963	0.138643	0.187435	0.0486401	0.239791
Initial CA1	No Injection	AKCA131	19-02-06	11.7028	11.7028	8.58962	0.938	0.675415	0.0150726	0.734668	0.012	0.108	0.0274066	5.07767	6.94473	4.23877	5.57477	0.269623	0.149007	0.108611	0.176727
Initial CA1	No Injection	AKCA131	19-02-06	8.87582	8.87582	6.35058	0.618	0.0771138	0.689575	0.143719	0.96	0.182	0.00542064	6.64416	8.3087	4.72814	7.48251	0.0734358	0.439142	0.00983656	0.189663
Initial CA1	No Injection	AKCA131	19-02-06	7.76202	7.76202	6.71829	0.298	0.778036	0.00167598	0.581577	0.146	0.158	0.00660035	5.70569	7.30038	5.55835	7.62158	0.207429	0.154125	0.00216275	0.217421
Initial CA1	No Injection	AKCA131	19-02-06	10.5397	7.89553	10.5397	0.006	0.68609	0.0124804	0.562373	0.224	0.038	0.00752792	4.49447	6.51911	4.13074	6.8896	0.182888	0.423762	0.175956	0.166314
Initial CA1	No Injection	AKCA131	19-02-06	7.44054	6.87375	7.44054	0.71	-0.0198061	0.809028	0.42467	0.438	0.358	0.00963094	5.20022	8.19843	7.1998	9.41108	0.200355	0.194088	0.152844	0.400015
Initial CA1	No Injection	AKCA131	19-02-06	9.0274	9.0274	8.4103	0.968	0.63193	0.0276872	0.518991	0.276	0.018	0.0157602	4.90242	6.25012	5.27113	7.47475	0.144664	0.282126	0.0596102	0.0173769
Initial CA1	No Injection	AKCA131	19-02-06	8.25315	8.25315	5.4905	0.436	0.237529	0.449073	0.376238	0.584	0.738	0.0147295	6.29962	7.79226	6.08125	7.55498	0.138821	0.225097	0.0922097	0.130495
Initial CA1	No Injection	AKCA131	19-02-06	7.03472	7.03472	5.85723	0.118	0.235459	0.452045	0.541572	0.294	0.148	0.00874694	4.76417	8.85405	4.96895	8.1014	0.282941	0.159968	0.167745	0.439793
Initial CA1	No Injection	AKCA131	19-02-06	8.1855	6.52107	8.1855	0.044	0.0908404	0.670022	0.214441	0.906	0.002	0.0131537	4.93471	7.17578	4.76026	8.60644	0.0720477	0.396468	0.135519	0.256722
Initial CA1	No Injection	AKCA131	19-02-06	9.55861	9.55861	6.81014	0.114	0.638624	0.025095	0.496459	0.35	0.666	0.00868399	5.63407	7.03576	5.38989	7.05999	0.24813	0.140035	0.0190469	0.145517
Initial CA1	No Injection	AKCA131	19-02-06	18.9849	14.2679	18.9849	0.88	0.811838	0.000581006	0.659262	0.07	0.19	0.0183186	6.42663	7.82705	5.92311	7.6067	0.405124	0.20684	0.344182	0.301401
Initial CA1	No Injection	AKCA131	19-02-06	10.4358	8.14443	10.4358	0.77	0.346455	0.287106	0.111125	0.94	0.398	0.0158431	5.52987	7.88024	5.25637	6.91673	0.0754994	0.560234	0.073819	0.234493
Initial CA1	No Injection	AKCA131	19-02-06	14.8053	14.8053	5.72871	0.07	0.362762	0.265385	0.671498	0.074	0.112	0.0147563	6.89095	8.89972	6.39287	8.84636	0.173122	0.145721	0.169908	0.0671057
Initial CA1	No Injection	AKCA131	19-02-06	10.0157	10.0157	8.39326	0.068	0.133932	0.607207	0.488525	0.338	0.616	0.0229065	6.91898	8.62528	6.07898	6.93152	0.184067	0.196263	0.104423	0.142888
Initial CA1	No Injection	AKCA131	19-02-06	10.2438	8.07403	10.2438	0.094	0.433487	0.175587	0.794491	0.008	0.766	0.0141737	6.15205	8.38494	4.57342	8.50699	0.15438	0.5316	0.266817	0.095465
Initial CA1	No Injection	AKCA131	19-02-06	9.05279	9.05279	7.79075	0.086	0.438898	0.169966	0.559675	0.23	0.646	0.00842088	5.58368	8.69767	4.44127	7.85216	0.0710901	0.529165	0.000658888	0.182027
Initial CA1	No Injection	AKCA131	19-02-06	6.3564	6.3564	5.8352	0.168	-0.160901	0.929218	0.10198	1	0.708	0.0156956	5.57643	8.35574	5.62885	7.65898	0.231125	0.0985737	0.157647	0.0384922
Initial CA1	No Injection	AKCA131	19-02-06	10.347	10.347	5.46444	0.592	0.164289	0.562413	0.547972	0.218	0.134	0.017754	5.86219	7.5179	6.84249	7.96907	0.165617	0.303648	0.247815	0.0977456
Initial CA1	No Injection	AKCA131	19-02-06	11.7923	11.7923	7.20909	0.304	-0.110739	0.895642	0.654232	0.098	0.712	0.00936386	4.88066	7.36085	6.31923	7.46698	0.247076	0.316384	0.110636	0.102888
Initial CA1	No Injection	AKCA131	19-02-06	11.8468	11.8468	6.84018	0.586	0.492663	0.11552	0.284765	0.726	0.574	0.0120955	6.4809	7.13056	5.79106	8.47407	0.217146	0.134887	0.29615	0.0752486
Initial CA1	No Injection	AKCA131	19-02-06	9.65288	9.38956	9.65288	0.252	0.396174	0.220749	0.517732	0.25	0.54	0.0146634	4.74962	6.64385	5.51463	7.51267	0.563484	0.103061	0.317187	0.250392
Initial CA1	No Injection	AKCA131	19-02-06	7.02909	7.02909	5.42399	0.08	0.691515	0.0112626	0.690052	0.052	0.032	0.00979977	4.88298	6.6771	5.12653	8.11302	0.526962	0.0616965	0.287678	0.192089
Initial CA1	No Injection	AKCA131	19-02-06	5.85161	5.85161	5.83815	0.204	0.418207	0.193218	0.631557	0.148	0.56	0.0133835	4.46073	6.97552	4.50115	6.60734	0.621389	0.182805	0.581756	0.058978
Initial CA1	No Injection	AKCA131	19-02-06	8.06908	4.24374	8.06908	0.068	-0.00897549	0.796838	0.359208	0.856	0.292	0.0120388	5.56999	8.30942	6.12497	7.76388	0.110069	0.191628	0.030667	0.0535981
Initial CA1	No Injection	AKCA131	19-02-06	8.87285	8.87285	5.83162	0.764	0.4742	0.133117	0.337119	0.768	0.244	0.0110314	6.12599	8.11974	6.36185	9.07222	0.123525	0.479325	0.223375	0.29435
Initial CA1	No Injection	AKCA131	19-02-06	13.5617	10.8156	13.5617	0.724	0.63101	0.028067	0.332214	0.768	0.006	0.00955544	5.06713	7.68796	5.35371	7.20741	0.402201	0.0764	0.292251	0.0156785
Initial CA1	No Injection	AKCA131	19-02-06	9.41357	9.01845	9.41357	0.436	-0.118787	0.901609	0.451967	0.516	0.194	0.0151375	5.02984	9.121	6.16282	7.93272	0.132755	0.190979	0.157239	0.0726046
Initial CA1	No Injection	AKCA131	19-02-06	9.5751	9.5751	6.56894	0.348	0.263376	0.409039	0.54577	0.294	0.86	0.00837983	5.15757	7.53852	5.87246	8.66891	0.487829	0.0613118	0.382927	0.142234
Initial CA1	No Injection	AKCA131	19-02-06	14.0159	14.0159	9.92436	0.968	0.168599	0.555888	0.269421	0.68	0.806	0.0153855	5.79804	6.81846	5.78522	6.67357	0.276549	0.267681	0.0376113	0.194676
Initial CA1	No Injection	AKCA131	19-02-06	11.837	11.837	9.01103	0.994	0.277536	0.388134	0.536933	0.238	0.852	0.00865554	6.77279	8.81375	7.10516	8.05076	0.295341	0.132804	0.0300839	0.0178584
Initial CA1	No Injection	AKCA131	19-02-06	8.23537	8.23537	6.20559	0.698	-0.214005	0.957508	0.552156	0.212	0.972	0.011404	5.85563	7.93302	4.54659	6.18811	0.174791	0.247471	0.284269	0.474072
Initial CA1	No Injection	AKCA131	19-02-06	10.3286	6.58981	10.3286	0.698	0.61775	0.0333855	0.524237	0.298	0.214	0.013065	5.72381	9.16477	6.07014	10.0166	0.310691	0.103563	0.454381	0.0918136
Initial CA1	No Injection	AKCA131	19-02-06	10.1453	10.1453	6.07867	0.418	0.0672021	0.703475	0.367735	0.666	0.078	0.0144543	6.60284	8.22053	5.34317	7.2447	0.116764	0.216209	0.175568	0.00912724
Initial CA1	No Injection	AKCA131	19-02-06	13.28	9.97627	13.28	0.248	0.0862368	0.676637	0.812386	0.008	0.95	0.00843065	5.37227	6.92251	5.72252	8.4651	0.0843715	0.414243	0.00430146	0.34323
Initial CA1	No Injection	AKCA131	19-02-06	7.25193	7.25193	5.00872	0.044	0.151655	0.580849	0.379629	0.864	0	0.0213085	5.46904	8.79927	5.73926	8.51358	0.224162	0.118575	0.0917934	0.190709
Initial CA1	No Injection	AKCA131	19-02-06	9.08976	9.08976	7.98238	0	0.562604	0.0624022	0.738798	0.016	0.628	0.0121795	4.81793	6.62889	3.84636	6.94489	0.111131	0.182588	0.0657967	0.346642
Initial CA1	No Injection	AKCA131	19-02-06	9.82997	9.82997	5.8562	0.502	-0.0319688	0.82219	0.586853	0.19	0.664	0.0158369	5.20411	8.24741	5.74787	7.57088	0.0902019	0.143883	0.057066	0.0391157
Initial CA1	No Injection	AKCA131	19-02-06	11.4292	11.4292	8.44691	0.934	0.426691	0.183128	0.382042	0.586	0.074	0.0151764	5.50963	7.36157	5.57257	7.15819	0.110629	0.113268	0.0818204	0.1964
Initial CA1	No Injection	AKCA131	19-02-06	9.15389	9.15389	6.44515	0.534	0.360037	0.268905	0.73267	0.022	0.022	0.0179754	5.97403	7.39418	4.63231	6.90874	0.372127	0.0767037	0.400624	0.0376417
Initial CA1	No Injection	AKCA131	19-02-06	9.3879	9.3879	8.3164	0.958	0.42427	0.185899	0.122764	0.964	0.862	0.0201842	5.3685	7.96305	5.71735	7.59825	0.112075	0.255716	0.114019	0.108197
Initial CA1	No Injection	AKCA131	19-02-06	14.9646	14.9646	7.46536	0.07	0.149868	0.583721	0.674669	0.06	0.322	0.0110835	5.49868	7.28113	3.83183	6.31944	0.423482	0.168465	0.151173	0.091265
Initial CA1	No Injection	AKCA131	19-02-06	9.09489	9.09489	7.1536	0.85	0.676848	0.0147263	0.516648	0.262	0.068	0.00803748	5.07089	7.18656	4.63848	7.27625	0.158371	0.250878	0.109474	0.391077
Initial CA1	No Injection	AKCA131	19-02-06	6.8379	6.8379	5.92616	0.86	0.222723	0.471598	0.239811	0.926	0.432	0.0140695	5.36183	7.93774	5.27815	8.57001	0.117862	0.326943	0.131809	0.272061
Initial CA1	No Injection	AKCA131	19-02-06	9.86756	9.86756	7.11469	0.464	0.018265	0.765318	0.643065	0.122	0.368	0.0135491	5.4596	7.1528	4.81433	7.83821	0.117554	0.388007	0.195564	0.17462
Initial CA1	No Injection	AKCA131	19-02-06	9.12283	9.12283	5.24712	0.168	0.543946	0.0750726	0.751184	0.028	0.136	0.00981161	5.26837	6.3266	4.96155	5.95228	0.0882758	0.25613	0.0296867	0.195884
Initial CA1	No Injection	AKCA131	19-02-06	6.88952	6.88952	6.7674	0.058	0.419159	0.192235	0.59903	0.156	0.518	0.0151533	4.85284	8.07371	5.3567	7.47525	0.115687	0.280275	0.102133	0.0681581
Initial CA1	No Injection	AKCA131	19-02-06	7.8713	7.8713	7.12705	0.65	0.499526	0.109419	0.499484	0.354	0.376	0.0147452	5.84711	6.92114	5.70167	7.07758	0.120063	0.103939	0.103072	0.188345
Initial CA1	No Injection	AKCA131	19-02-06	7.59807	6.28537	7.59807	0.142	0.737116	0.00471508	0.653428	0.1	0.002	0.0135311	5.63402	6.59093	7.4223	6.56699	0.121194	0.27739	0.0239413	0.289641
Initial CA1	No Injection	AKCA131	19-02-06	10.6565	10.6565	6.85503	0.08	0.133708	0.607475	0.458319	0.484	0.076	0.00874081	5.43893	7.71263	4.96012	8.44331	0.134739	0.140596	0.111817	0.0343017
Initial CA1	No Injection	AKCA131	19-02-06	8.7486	8.7486	7.31091	1	0.341266	0.294134	0.806903	0.002	0.784	0.0154021	6.00245	6.51946	7.1554	7.60752	0.19443	0.315715	0.0846661	0.176042
Initial CA1	No Injection	AKCA131	19-02-06	10.465	10.465	8.20655	0.608	0.253711	0.424078	0.413169	0.46	0.112	0.0116236	5.24542	7.25353	5.17183	8.6269	0.267933	0.173332	0.321168	0.0568048
Initial CA1	No Injection	AKCA131	19-02-06	6.52988	5.81201	6.52988	0.504	0.872889	5.58659e-05	0.424407	0.574	0.718	0.0196284	4.44268	6.72311	6.13013	7.84259	0.206257	0.136341	0.188932	0.259422
Initial CA1	No Injection	AKCA131	19-02-06	22.4824	22.4824	6.82931	0.49	0.19912	0.50867	0.443161	0.45	0.792	0.00982249	5.02346	7.05392	5.15247	5.80679	0.2876	0.144274	0.152408	0.264867
Initial CA1	No Injection	AKCA131	19-02-06	8.72933	8.72933	8.28007	0.572	0.475711	0.131352	0.437981	0.466	0.566	0.00762293	7.03153	8.21679	4.91117	9.38644	0.210945	0.66003	0.339517	0.395264
Initial CA1	No Injection	AKCA131	19-02-06	14.9971	14.9971	8.04792	0.668	0.648313	0.0222346	0.476986	0.456	0.822	0.0146649	5.48439	9.38999	5.9775	8.57295	0.150654	0.147268	0.288945	0.0513935
Initial CA1	No Injection	AKCA131	19-02-06	7.364	5.65053	7.364	0.098	-0.171849	0.935296	0.329974	0.952	0.412	0.0139856	5.43284	8.52822	5.74159	7.72191	0.151516	0.116585	0.0952068	0.0332465
Initial CA1	No Injection	AKCA131	19-02-06	13.3913	13.3913	5.36482	0.126	0.648074	0.0223128	0.433155	0.462	0.458	0.0132356	5.38908	7.56662	6.69644	8.22104	0.248912	0.274834	0.361278	0.119407
Initial CA1	No Injection	AKCA131	19-02-06	10.2694	10.2694	5.05234	0.1	0.373263	0.25152	0.446947	0.478	0.078	0.0069648	5.9822	8.42014	5.56776	8.69599	0.10387	0.146964	0.0600217	0.088466
Initial CA1	No Injection	AKCA131	19-02-06	12.4356	5.72591	12.4356	0.004	0.0399633	0.738313	0.823565	0.004	0.366	0.0115056	4.13301	7.21501	4.15556	6.59861	0.314099	0.261269	0.181624	0.247434
Initial CA1	No Injection	AKCA131	19-02-06	10.6875	10.6875	6.42363	0.912	0.636296	0.0260335	0.272128	0.862	0.558	0.0171581	4.7517	6.64091	5.62882	7.67965	0.0954638	0.352301	0.146501	0.0668151
Initial CA1	No Injection	AKCA131	19-02-06	8.48878	8.3026	8.48878	0.496	0.376966	0.246335	0.78357	0.022	0.184	0.0108967	5.37833	6.9358	4.15267	7.24149	0.433272	0.134245	0.0493144	0.143936
Initial CA1	No Injection	AKCA131	19-02-06	15.7002	13.3395	15.7002	0.02	0.681747	0.0134302	0.578379	0.198	0.218	0.0131136	4.33914	6.54598	4.98821	7.39614	0.0953767	0.132362	0.179221	0.00467489
Initial CA1	No Injection	AKCA131	19-02-06	8.16102	8.16102	6.57247	0.048	-0.117461	0.900525	0.511884	0.396	0.188	0.00809766	5.52943	7.59702	5.12678	8.27987	0.133631	0.142513	0.127466	0.089799
Initial CA1	No Injection	AKCA131	19-02-06	6.39976	6.39976	6.16069	0.95	0.575948	0.0546257	0.681514	0.1	0.174	0.0107219	5.11155	6.27158	7.03525	8.02873	0.0925768	0.484779	0.114655	0.50915
Initial CA1	No Injection	AKCA131	19-02-06	8.44148	8.44148	7.48404	0.032	0.519636	0.0931508	0.466983	0.54	0.376	0.0173801	6.22251	8.40211	6.80473	8.37688	0.233103	0.193171	0.271321	0.0968061
Initial CA1	No Injection	AKCA131	19-02-06	7.19512	7.19512	6.95574	0.9	0.611001	0.0364469	0.710485	0.046	0.006	0.0149616	5.58485	7.60613	5.62186	7.48897	0.105046	0.115274	0.0569945	0.276456
Initial CA1	No Injection	AKCA131	19-02-06	9.31636	8.56574	9.31636	0.88	0.751088	0.00318436	0.510583	0.304	0.318	0.0158625	5.28032	6.79604	4.24428	7.06036	0.482196	0.305867	0.258654	0.305886
Initial CA1	No Injection	AKCA131	19-02-06	13.5237	13.5237	10.1961	0.852	-0.193915	0.948	0.557445	0.246	0.398	0.0204193	5.64113	9.50492	5.81876	8.07686	0.101538	0.278667	0.0473562	0.092617
Initial CA1	No Injection	AKCA131	19-02-06	7.16115	7.16115	6.47869	0.254	0.778051	0.00167598	0.727794	0.036	0.63	0.0141775	6.37138	7.37187	5.70443	7.45199	0.318159	0.374919	0.400149	0.334616
Initial CA1	No Injection	AKCA131	19-02-06	5.57697	5.19883	5.57697	0.824	0.743616	0.00407821	0.244639	0.906	0.036	0.0202708	5.63034	7.90979	6.17857	8.10286	0.506555	0.107445	0.5394	0.0616119
Initial CA1	No Injection	AKCA131	19-02-06	13.2344	13.2344	5.18196	0.442	0.719214	0.00670391	0.718172	0.044	0.004	0.0180395	4.19463	6.39771	4.20951	7.22284	0.0855765	0.466077	0.0328244	0.535557
Initial CA1	No Injection	AKCA131	19-02-06	6.35975	5.03828	6.35975	0.372	-0.140469	0.916592	0.250802	0.972	0.516	0.0118453	5.26056	8.55283	6.21429	7.80213	0.158626	0.189891	0.00917329	0.0850449
Initial CA1	No Injection	AKCA131	19-02-06	7.72576	7.72576	7.71556	0.952	0.107994	0.64543	0.313108	0.75	0.322	0.00888726	4.84064	7.60736	5.49907	7.86219	0.586598	0.0777641	0.386216	0.0169955
Initial CA1	No Injection	AKCA131	19-02-06	11.6402	11.6402	6.31475	0.032	-0.1467	0.920581	0.38946	0.612	0.048	0.00834656	6.15092	8.40975	6.71908	8.51567	0.12776	0.494862	0.193945	0.28366
Initial CA1	No Injection	AKCA131	19-02-06	3.83983	3.83983	2.75103	0.56	0.159848	0.569251	0.517518	0.6	0.488	0.0105878	5.31676	8.12212	5.48875	8.40069	0.215022	0.153595	0.00305123	0.0285027
Initial CA1	No Injection	AKCA131	19-02-06	7.12064	6.10923	7.12064	0.036	-0.161858	0.929799	0.313403	0.958	0.46	0.0133766	5.55108	8.48827	5.54745	8.13217	0.198016	0.139776	0.0998364	1.15742e-06
Initial CA1	No Injection	AKCA131	19-02-06	8.05832	8.05832	7.43554	0.356	-0.146396	0.920346	0.201042	0.964	0.76	0.00974414	5.32207	8.78029	5.73971	7.47207	0.328558	0.15801	0.370519	0.189233
Initial CA1	No Injection	AKCA131	19-02-06	5.76532	5.76532	5.7429	0.19	-0.12554	0.906425	0.248522	0.992	0.708	0.0132563	5.60058	8.5456	5.921	7.97096	0.202611	0.14805	0.125741	0.000142709
Initial CA1	No Injection	AKCA131	19-02-06	8.56538	8.56538	8.30694	0	0.570502	0.0576425	0.813944	0.01	0.004	0.0100554	4.21023	6.53014	3.74962	7.28243	0.167443	0.106367	0.0308847	0.219668
Initial CA1	No Injection	AKCA131	19-02-06	9.79773	9.79773	1.974	0.892	0.284986	0.376737	0.405913	0.574	0.114	0.0117015	5.38984	8.16601	5.45274	9.52429	0.415067	0.19249	0.0918372	0.186381
Initial CA1	No Injection	AKCA131	19-02-06	14.3125	14.3125	6.57902	0.7	0.134858	0.605866	0.591041	0.232	0.606	0.0123581	5.55457	8.1172	5.40354	9.01574	0.0775648	0.189456	0.174504	0.1197
Initial CA1	No Injection	AKCA131	19-02-06	14.23	6.11929	14.23	0.534	0.237886	0.448536	0.708986	0.036	0.89	0.0108826	5.18922	6.63967	4.50651	7.57617	0.0878072	0.487337	0.217741	0.444885
Initial CA1	No Injection	AKCA131	19-02-06	9.75442	6.43097	9.75442	0.996	0.381645	0.240101	0.462401	0.516	0.162	0.0414486	6.1215	8.15847	6.03326	7.6148	0.288289	0.112699	0.364002	0.0421049
Initial CA1	No Injection	AKCA131	19-02-06	7.5239	7.5239	6.34673	0.732	0.574224	0.0554525	0.806896	0.004	0.022	0.0178498	5.30381	7.19181	4.7325	7.10765	0.302028	0.208713	0.23399	0.236951
Initial CA1	No Injection	AKCA131	19-02-07	8.99798	8.99798	5.19151	0.662	0.794559	0.000966292	0.47146	0.226	0	0.0193606	6.14563	4.88282	7.23203	5.70585	0.309015	0.0922387	0.0477569	0.0985503
Initial CA1	No Injection	AKCA131	19-02-07	6.65828	6.65828	4.84202	0.384	0.528557	0.0789551	0.601492	0.048	0.998	0.0207394	6.94413	7.46207	7.16441	7.09751	0.170813	0.327304	0.0313458	0.22302
Initial CA1	No Injection	AKCA131	19-02-07	9.84054	9.84054	7.55135	0.714	0.159824	0.527157	0.250353	0.678	0.036	0.0123829	7.46328	5.57529	7.63851	6.32484	0.149277	0.3694	0.155746	0.0755573
Initial CA1	No Injection	AKCA131	19-02-07	7.01474	7.01474	5.01942	0.994	0.634156	0.0264494	0.527883	0.1	0.048	0.0181401	6.78822	5.11582	7.64999	6.12117	0.20087	0.393472	0.0333726	0.104565
Initial CA1	No Injection	AKCA131	19-02-07	9.34502	9.34502	6.59219	0.236	0.327515	0.284281	0.433148	0.258	0.714	0.00527412	5.08876	5.96357	5.5516	6.0604	0.322252	0.274488	0.148593	0.141464
Initial CA1	No Injection	AKCA131	19-02-07	7.90799	7.41795	7.90799	0.048	0.345203	0.261157	0.522764	0.162	0.21	0.00564684	4.16233	6.5979	5.32941	5.95759	0.149135	0.289088	0.131543	0.127107
Initial CA1	No Injection	AKCA131	19-02-07	8.18005	8.18005	7.38634	0.038	0.731397	0.00565169	0.680169	0.02	0.076	0.0232067	4.75033	6.06799	5.53496	6.63452	0.145526	0.124268	0.0812554	0.0422805
Initial CA1	No Injection	AKCA131	19-02-07	8.90683	8.90683	7.18114	0.002	0.277581	0.353562	0.533057	0.186	0.196	0.0121371	6.10952	8.54013	4.57477	7.37086	0.148469	0.433947	0.221668	0.141929
Initial CA1	No Injection	AKCA131	19-02-07	7.78314	7.78314	6.69592	0.678	0.462429	0.131562	0.474589	0.202	0.014	0.00876721	5.00645	4.30348	6.87451	5.10225	0.286941	0.3623	0.0963879	0.517556
Initial CA1	No Injection	AKCA131	19-02-07	9.03148	7.85593	9.03148	0	0.459954	0.133753	0.638587	0.062	0.612	0.00938092	5.38187	7.19353	4.18157	8.92095	0.145188	0.570607	0.132462	0.435186
Initial CA1	No Injection	AKCA131	19-02-07	8.52493	8.52493	5.30998	0.904	0.497027	0.102191	0.53482	0.072	0.15	0.00741571	6.81961	5.38153	7.25314	5.1131	0.347736	0.295315	0.144863	0.0125325
Initial CA1	No Injection	AKCA131	19-02-07	13.3065	13.3065	6.69467	0.112	0.286895	0.340371	0.241628	0.656	0.532	0.00403094	6.09896	6.99947	6.65404	6.81376	0.241299	0.156547	0.110667	0.0728194
Initial CA1	No Injection	AKCA131	19-02-07	11.3815	11.3815	5.38957	0.19	0.606853	0.0367303	0.684421	0.014	0.046	0.0137165	6.38703	6.1827	5.69354	4.8141	0.173372	0.213948	0.179796	0.0731657
Initial CA1	No Injection	AKCA131	19-02-07	13.8642	10.3563	13.8642	0	0.53626	0.0734944	0.664053	0.03	0.182	0.00634686	5.45146	8.01714	5.20832	5.94393	0.323004	0.213174	0.0702442	0.219274
Initial CA1	No Injection	AKCA131	19-02-07	6.29192	6.29192	5.79377	0.618	-0.0220335	0.777303	0.458818	0.22	0.004	0.00642147	5.14562	6.05633	7.02541	4.68021	0.233169	0.152818	0.173654	0.0799032
Initial CA1	No Injection	AKCA131	19-02-07	9.81559	9.81559	8.92894	0.002	0.454155	0.139101	0.727213	0.002	0.168	0.00902333	5.13924	7.2902	4.29719	7.60667	0.13799	0.147634	0.21332	0.242169
Initial CA1	No Injection	AKCA131	19-02-07	9.51739	9.51739	6.20552	0.144	0.856458	0.000101124	0.753593	0.008	0.414	0.00708677	4.2431	5.96135	5.47726	4.40354	0.241163	0.288456	0.0564205	0.201661
Initial CA1	No Injection	AKCA131	19-02-07	6.76308	6.76308	5.03695	0.016	0.63524	0.0261236	0.443296	0.27	0.978	0.0167859	7.43166	7.67586	6.78834	7.71734	0.164873	0.250072	0.0756976	0.177557
Initial CA1	No Injection	AKCA131	19-02-07	6.10589	6.10589	6.09417	0.186	0.754186	0.00331461	0.569157	0.084	0.402	0.0263827	5.49381	5.55256	6.10313	4.5085	0.188458	0.269963	0.233893	0.164632
Initial CA1	No Injection	AKCA131	19-02-07	6.31558	6.31558	5.43742	0.682	0.440344	0.151787	0.583355	0.08	0.008	0.00953465	4.91286	4.96624	5.55003	5.16923	0.163164	0.247239	0.182019	0.00209758
Initial CA1	No Injection	AKCA131	19-02-07	18.0879	18.0879	15.3567	0.142	0.165756	0.518685	0.370588	0.376	0.942	0.00439361	5.83774	6.20622	5.61633	6.973	0.0800274	0.541884	0.00768797	0.376266
Initial CA1	No Injection	AKCA131	19-02-07	7.89449	7.61882	7.89449	0.008	0.0769875	0.64773	0.583705	0.052	0.682	0.0128302	5.45187	7.10667	5.85302	7.71113	0.397193	0.235868	0.359666	0.221484
Initial CA1	No Injection	AKCA131	19-02-07	12.968	12.968	6.15255	0.098	-0.159342	0.908303	0.297207	0.562	0.11	0.00405964	6.49886	6.4908	6.37729	6.3349	0.178237	0.322819	0.039718	0.242976
Initial CA1	No Injection	AKCA131	19-02-07	10.9199	10.9199	7.61643	0.058	0.26724	0.368157	0.543717	0.104	0.298	0.0052469	6.23736	6.74087	5.73526	6.72228	0.227689	0.229341	0.384928	0.157673
Initial CA1	No Injection	AKCA131	19-02-07	10.3495	10.3495	5.79917	0.284	0.806537	0.000662921	0.772713	0.004	0.494	0.00765301	5.26994	4.90066	5.73776	4.25568	0.484639	0.138158	0.151658	0.195405
Initial CA1	No Injection	AKCA131	19-02-07	8.01499	8.01499	7.04098	0.092	0.670112	0.0162472	0.8753	0	0.032	0.00800177	6.10833	5.05574	3.28835	3.56475	0.156132	0.215551	0.0358811	0.100801
Initial CA1	No Injection	AKCA131	19-02-07	10.7694	9.23106	10.7694	0.978	0.501184	0.0989775	0.26889	0.66	0.968	0.0319789	6.57816	4.97275	6.82796	5.08326	0.215999	0.102059	0.0559304	0.0185854
Initial CA1	No Injection	AKCA131	19-02-07	7.99658	7.99658	6.85036	0.892	0.607941	0.0362809	0.581754	0.054	0.234	0.0215065	6.50486	5.75872	6.66414	5.70591	0.459301	0.206458	0.308217	0.050129
Initial CA1	No Injection	AKCA131	19-02-07	6.68288	6.68288	6.40911	0.7	0.452211	0.140933	0.448267	0.32	0.384	0.0102168	5.77281	5.38944	6.97722	5.06485	0.136996	0.232124	0.115648	0.0673572
Initial CA1	No Injection	AKCA131	19-02-07	10.4593	10.4593	6.94345	0.57	0.865274	4.49438e-05	0.549951	0.102	0.048	0.02391	5.31283	6.79016	6.96562	5.56841	0.215803	0.258076	0.0518432	0.070833
Initial CA1	No Injection	AKCA131	19-02-07	10.7778	10.7778	6.23191	0.554	0.358878	0.244067	0.722775	0.026	0.8	0.0170163	6.34982	5.71462	5.62675	5.96434	0.119482	0.381911	0.169686	0.0362538
Initial CA1	No Injection	AKCA131	19-02-07	9.11076	7.20596	9.11076	0.088	0.394529	0.20209	0.655538	0.034	0.728	0.00616102	4.55653	6.15044	5.14742	6.27523	0.277766	0.16604	0.109243	0.026519
Initial CA1	No Injection	AKCA131	19-02-07	7.2173	7.2173	5.26056	0.17	0.583822	0.0468652	0.601644	0.07	0.044	0.0134095	5.95658	7.38711	5.54223	6.65762	0.291373	0.165524	0.241411	0.0168833
Initial CA1	No Injection	AKCA131	19-02-07	7.47875	7.47875	6.97481	0.04	0.634763	0.0263146	0.576553	0.096	0.65	0.00796604	6.33489	6.52734	6.1539	6.68849	0.12032	0.133296	0.158166	0.073747
Initial CA1	No Injection	AKCA131	19-02-07	7.75714	7.75714	5.6055	0.02	0.201172	0.465629	0.358619	0.468	0.422	0.00524213	7.06484	5.73618	6.25844	8.33723	0.159925	0.419132	0.0324055	0.198001
Initial CA1	No Injection	AKCA131	19-02-07	7.62267	6.22705	7.62267	0.002	0.666421	0.0172135	0.778461	0.004	0.26	0.00848137	4.33409	6.39305	3.93758	6.25342	0.236105	0.115523	0.198422	0.034862
Initial CA1	No Injection	AKCA131	19-02-07	8.30042	8.30042	7.49968	0.012	0.297196	0.325989	0.419269	0.302	0.642	0.00785964	6.2302	7.27473	6.26784	6.73876	0.154448	0.194792	0.0785639	0.171076
Initial CA1	No Injection	AKCA131	19-02-07	5.06831	4.03858	5.06831	0.834	0.440151	0.151933	0.588507	0.1	0.57	0.0101269	5.8664	5.81397	5.6623	5.82933	0.116104	0.113379	0.00649892	0.0820902
Initial CA1	No Injection	AKCA131	19-02-07	6.58108	5.53234	6.58108	0.884	0.561812	0.0580787	0.747569	0.006	0.23	0.0129969	5.11498	4.87847	6.25611	5.84667	0.278641	0.512753	0.15824	0.249101
Initial CA1	No Injection	AKCA131	19-02-07	8.72022	8.72022	8.19398	0.012	0.588568	0.044764	0.792502	0	0.008	0.0095734	6.74751	7.73589	6.25634	9.03869	0.136618	0.245381	0.0244222	0.0264798
Initial CA1	No Injection	AKCA131	19-02-07	7.50899	7.50899	5.04071	0.84	0.739589	0.00465169	0.466332	0.238	0.546	0.0251106	7.08614	5.56182	7.12082	5.30272	0.160112	0.143979	0.150637	0.362688
Initial CA1	No Injection	AKCA131	19-02-07	7.3594	7.3594	5.56495	0.394	0.718967	0.00719101	0.248644	0.712	0.458	0.00847248	7.00537	5.6314	6.72576	6.15753	0.367347	0.165979	0.0355971	0.186914
Initial CA1	No Injection	AKCA131	19-02-07	7.93044	7.93044	5.65661	0.706	0.421708	0.171079	0.133111	0.898	0.06	0.00737609	5.70881	6.59548	6.36657	6.84455	0.306965	0.101615	0.00628242	0.175206
Initial CA1	No Injection	AKCA131	19-02-07	13.456	13.456	7.00642	0	0.537161	0.0728427	0.72334	0.016	0.954	0.00584033	5.84963	6.61822	4.86908	9.30034	0.26695	0.112274	0.186274	0.0318731
Initial CA1	No Injection	AKCA131	19-02-07	7.73558	7.73558	7.10904	0.632	0.302981	0.318258	0.524053	0.152	0.538	0.00684927	3.82261	6.42028	6.36778	7.55557	0.156264	0.577609	0.0546375	0.381621
Initial CA1	No Injection	AKCA131	19-02-07	8.83953	8.83953	4.97238	0	-0.237987	0.955798	0.524462	0.164	0.052	0.00779565	6.96716	7.60359	6.28004	6.99556	0.343502	0.103708	0.0243429	0.111541
Initial CA1	No Injection	AKCA131	19-02-07	7.86287	7.86287	5.46406	0.922	0.637097	0.0255955	0.192361	0.766	0.65	0.0224691	6.8228	5.47613	7.99407	5.16865	0.392977	0.190811	0.320389	0.255138
Initial CA1	No Injection	AKCA131	19-02-07	9.5326	9.5326	8.37748	0.252	0.00840103	0.739888	0.449876	0.224	0.986	0.00575864	5.67835	6.26081	5.67961	5.4741	0.138452	0.157217	0.0218207	0.0205236
Initial CA1	No Injection	AKCA131	19-02-07	6.45985	3.66799	6.51218	0.75	0.558602	0.0598202	0.574995	0.574	0.784	0.0372864	6.50379	6.00725	6.55172	5.89023	0.0792985	0.0985539	0.0855311	0.106042
Initial CA1	No Injection	AKCA131	19-02-07	8.74896	8.74896	7.03263	0.004	0.569438	0.0537865	0.546109	0.106	0.926	0.005969	7.08077	5.86689	5.87461	6.14258	0.52286	0.200811	0.224324	0.279443
Initial CA1	No Injection	AKCA131	19-02-07	7.13404	6.66674	7.13404	0.004	0.655704	0.0201236	0.559969	0.156	1	0.0054138	5.18238	8.17736	5.84874	8.01629	0.34486	0.0810977	0.268377	0.14053
Initial CA1	No Injection	AKCA131	19-02-07	6.77858	6.77858	6.5839	0.148	0.127911	0.574292	0.308917	0.56	0	0.00417349	5.02191	6.95763	6.79393	6.74699	0.538146	0.142842	0.42796	0.172732
Initial CA1	No Injection	AKCA131	19-02-07	6.916	6.916	6.58339	0	-0.0204624	0.775449	0.758133	0.002	0.52	0.0135101	5.68806	7.08465	6.32344	5.66654	0.155448	0.228155	0.0450937	0.0459632
Initial CA1	No Injection	AKCA131	19-02-07	10.5521	10.5521	7.03662	0.942	0.670133	0.0162472	0.579521	0.1	0.622	0.0138265	7.69168	4.2855	6.59849	4.74134	0.144763	0.203993	0.159463	0.27557
Initial CA1	No Injection	AKCA131	19-02-07	8.96161	7.39353	8.96161	0.508	0.176826	0.502427	0.243771	0.662	0.404	0.0103419	5.36656	7.08598	7.73353	4.58605	0.419132	0.145114	0.263499	0.073202
Initial CA1	No Injection	AKCA131	19-02-07	8.40203	8.40203	6.66475	0.68	0.740228	0.00458427	0.490909	0.182	0.772	0.0253351	7.76488	6.49527	7.74236	7.10758	0.194487	0.216078	0.190605	0.134038
Initial CA1	No Injection	AKCA131	19-02-07	8.77807	7.20848	8.77807	0.176	0.479357	0.116978	0.768173	0.006	0.064	0.00869268	4.73611	5.70489	5.92151	5.48255	0.433574	0.0714784	0.23072	0.0616972
Initial CA1	No Injection	AKCA131	19-02-07	7.779	6.1325	7.779	0	0.850139	0.000123596	0.729363	0.002	0.394	0.0285801	6.8506	8.18191	7.07972	8.06153	0.146146	0.184179	0.00777562	0.0101317
Initial CA1	No Injection	AKCA131	19-02-07	6.8119	6.8119	4.63749	0	0.773886	0.00183146	0.863543	0	1	0.00790319	4.71493	7.37772	4.49318	7.6802	0.125798	0.147261	0.0614411	0.169265
Initial CA1	No Injection	AKCA131	19-02-07	6.60088	6.60088	5.85148	0.466	0.409727	0.184899	0.260997	0.7	0.204	0.0109426	6.09106	5.96739	6.32384	5.53963	0.343248	0.122726	0.0271875	0.274177
Initial CA1	No Injection	AKCA131	19-02-07	10.3076	10.3076	8.9917	0.048	0.438005	0.154258	0.523834	0.146	0.602	0.0133925	5.22279	6.22505	5.95089	7.31239	0.183297	0.149564	0.130835	0.175584
Initial CA1	No Injection	AKCA131	19-02-07	6.07818	6.07818	5.17189	0.416	0.734202	0.00532584	0.562942	0.142	0.134	0.0121287	6.09733	2.97818	6.82665	5.15247	0.130198	0.161183	0.17344	0.132241
Initial CA1	No Injection	AKCA131	19-02-07	7.63308	7.63308	6.66287	0.842	0.746505	0.00404494	0.0410381	0.964	0.554	0.0137742	8.93665	4.58045	7.48105	4.58108	0.20533	0.224772	0.122417	0.0863704
Initial CA1	No Injection	AKCA131	19-02-07	7.0423	6.6565	7.0423	0	0.620035	0.0314944	0.611681	0.052	0.548	0.006653	6.30823	7.63981	6.41155	8.37483	0.315959	0.1442	0.0659891	0.0169844
Initial CA1	No Injection	AKCA131	19-02-07	8.06607	8.06607	5.59722	0.208	0.822126	0.000393258	0.647443	0.046	0.774	0.010795	4.50188	5.68228	5.33353	6.07636	0.241127	0.144389	0.272384	0.0241481
Initial CA1	No Injection	AKCA131	19-02-07	10.4901	10.4901	6.93075	0.972	0.333595	0.275865	0.454762	0.252	0.802	0.0106021	7.86729	6.02709	5.37093	7.46403	0.432124	0.118493	0.112765	0.218351
Initial CA1	No Injection	AKCA131	19-02-07	7.89898	6.86545	7.89898	0.288	-0.0868181	0.846865	0.582915	0.094	0.398	0.0112144	6.71539	6.11246	7.03842	8.17543	0.138769	0.403743	0.13726	0.227292
Initial CA1	No Injection	AKCA131	19-02-07	8.1251	6.57187	8.1251	0.288	0.199108	0.468753	0.367183	0.452	0.884	0.00594729	5.99447	7.09452	6.49057	7.49596	0.271516	0.238396	0.344491	0.0136812
Initial CA1	No Injection	AKCA131	19-02-07	7.63099	7.63099	6.82436	0.092	0.216937	0.442281	0.606629	0.108	0.538	0.0048203	7.65429	8.06093	6.23019	6.11346	0.16459	0.163558	0.0237496	0.0451895
Initial CA1	No Injection	AKCA131	19-02-07	10.86	10.86	8.89096	0.004	0.288945	0.337517	0.510059	0.134	0.044	0.00898768	6.28494	7.40791	6.0713	7.94274	0.339767	0.189406	0.168037	0.127736
Initial CA1	No Injection	AKCA131	19-02-07	8.35236	8.35236	8.18724	0	0.165504	0.519011	0.580169	0.134	0.11	0.00966419	5.7852	7.31124	3.96396	8.67298	0.303996	0.393391	0.182623	0.460537
Initial CA1	No Injection	AKCA131	19-02-07	6.33404	6.33404	6.15991	0.27	0.718197	0.00735955	0.775307	0.006	0.296	0.0124719	6.30513	5.29774	5.95665	5.72622	0.151062	0.438559	0.0420362	0.222127
Initial CA1	No Injection	AKCA131	19-02-07	6.26185	5.93843	6.26185	0.022	0.00264738	0.747551	0.659611	0.048	0.45	0.00673145	6.66293	7.00745	6.46167	7.39503	0.276613	0.166566	0.0361089	0.136432
Initial CA1	No Injection	AKCA131	19-02-07	8.04305	7.71768	8.04305	0.07	-0.367435	0.992247	0.067201	0.924	0.826	0.00428815	6.13669	6.06984	7.46929	8.20233	0.198602	0.469273	0.30443	0.423945
Initial CA1	No Injection	AKCA131	19-02-07	5.98443	5.98443	5.98001	0.168	0.768424	0.00216854	0.717175	0.01	0.018	0.0133377	7.6445	6.22766	7.74817	6.42985	0.133267	0.419384	0.11449	0.00518281
Initial CA1	No Injection	AKCA131	19-02-07	6.97425	6.97425	4.83361	0.02	0.51375	0.0895618	0.597308	0.116	0.022	0.00609923	5.97432	6.81992	6.44507	6.78445	0.219263	0.223583	0.0261768	0.385995
Initial CA1	No Injection	AKCA131	19-02-07	6.28597	6.28597	5.58786	0.202	0.489879	0.108337	0.514318	0.258	0.918	0.00677435	5.71751	6.49541	5.60015	6.32302	0.104093	0.208755	0.00570155	0.0828815
Initial CA1	No Injection	AKCA131	19-02-07	11.0303	11.0303	7.53985	0.522	0.447153	0.145124	0.235941	0.778	0.804	0.0121624	6.64664	6.84081	6.76616	7.44903	0.534635	0.104105	0.147734	0.0260701
Initial CA1	No Injection	AKCA131	19-02-07	6.1974	6.1974	5.8135	0.368	0.724749	0.0064382	0.781745	0.002	0	0.0136492	4.72737	6.62143	6.92327	6.8866	0.11371	0.538762	0.0641305	0.429988
Initial CA1	No Injection	AKCA131	19-02-07	7.6238	7.6238	6.36914	0.916	0.637506	0.0255393	0.809782	0.002	0.514	0.0155173	8.9762	6.47343	7.28746	6.48299	0.269954	0.198947	0.104607	0.0569291
Initial CA1	No Injection	AKCA131	19-02-07	11.7247	11.7247	8.51099	0.54	0.257897	0.381382	0.348558	0.376	0.226	0.0098295	6.09122	6.45479	6.58443	6.50077	0.25921	0.314767	0.175422	0.330904
Initial CA1	No Injection	AKCA131	19-02-07	7.57118	6.19607	7.57118	0.07	-0.143762	0.896494	0.0441628	0.934	0.396	0.00579111	6.04247	6.60027	4.96031	5.76566	0.144518	0.173907	0.00104718	0.316949
Initial CA1	No Injection	AKCA131	19-02-07	8.26708	5.87024	8.26708	0.29	0.213448	0.44773	0.407759	0.402	0.99	0.019087	5.87803	5.87719	5.96186	5.4055	0.229564	0.114499	0.201064	0.21757
Initial CA1	No Injection	AKCA131	19-02-07	9.39147	9.39147	7.21488	0.478	0.33564	0.273292	0.298837	0.592	0.31	0.00834973	6.77027	6.79937	6.40793	7.96786	0.300484	0.143001	0.275313	0.147049
Initial CA1	No Injection	AKCA131	19-02-07	9.24743	9.24743	8.12843	0.004	0.384649	0.21336	0.520894	0.246	0.22	0.00666617	5.70823	6.57565	5.39741	8.03794	0.301795	0.163317	0.45588	0.0806225
Initial CA1	No Injection	AKCA131	19-02-07	9.99994	9.99994	9.56923	0	0.760824	0.00283146	0.641816	0.058	0.018	0.008291	4.9152	7.60973	5.37282	7.96485	0.194115	0.106016	0.169336	0.147215
Initial CA1	No Injection	AKCA131	19-02-07	7.10066	6.42948	7.10066	0.8	0.337269	0.270966	0.363875	0.418	0.432	0.0118415	6.27931	5.41308	7.70773	5.08251	0.196023	0.128339	0.249454	0.085777
Initial CA1	No Injection	AKCA131	19-02-07	11.9005	8.83733	11.9005	0.798	0.881182	2.24719e-05	0.504472	0.212	0.186	0.0178141	7.2878	4.57895	8.24845	5.49839	0.177399	0.46056	0.0185653	0.262518
Initial CA1	No Injection	AKCA131	19-02-07	9.8415	9.8415	7.69563	0.79	0.434853	0.157416	0.403469	0.38	0.342	0.0100375	6.87733	6.45359	6.62828	6.1994	0.187616	0.547748	0.18277	0.51112
Initial CA1	No Injection	AKCA131	19-02-07	6.67868	6.67799	6.67868	0.104	0.0313648	0.710169	0.208978	0.78	0.29	0.00778055	6.53902	7.34239	6.15473	7.54825	0.13635	0.205905	0.291711	0.0870602
Initial CA1	No Injection	AKCA131	19-02-07	6.79112	6.79112	6.23577	0.186	0.508393	0.0933483	0.351075	0.562	0.086	0.00873923	6.72231	6.09143	6.66983	6.16592	0.178053	0.313526	0.159441	0.101102
Initial CA1	No Injection	AKCA131	19-02-07	9.22686	9.22686	8.25745	0.832	0.534455	0.0748427	0.440572	0.358	0.166	0.0216525	6.89867	6.07585	7.08811	5.34018	0.169066	0.175166	0.103146	0.00360282
Initial CA1	No Injection	AKCA131	19-02-07	8.19003	7.09851	8.19003	0.05	0.46948	0.125382	0.0263146	0.994	0.232	0.0057394	6.4008	6.00103	6.55664	6.59274	0.0937887	0.246522	0.0264595	0.00835283
Initial CA1	No Injection	AKCA131	19-02-07	6.57684	6.57684	5.52463	0.294	0.451124	0.141933	0.601695	0.1	0.146	0.00881608	7.02496	7.90322	7.00049	5.93078	0.239924	0.114876	0.192259	0.20825
Initial CA1	No Injection	AKCA131	19-02-07	7.47605	7.47605	6.66548	0.552	-0.328152	0.985416	0.677663	0.042	0.984	0.0322877	6.40317	6.78507	4.43574	6.38314	0.24544	0.128971	0.435498	0.0348868
Initial CA1	No Injection	AKCA131	19-02-07	16.4029	16.4029	5.46737	0.708	0.625199	0.0296404	0.532737	0.146	0.77	0.0100101	6.84422	6.73105	8.25141	7.04875	0.137122	0.243657	0.0687406	0.484463
Initial CA1	No Injection	AKCA131	19-02-07	10.6602	10.6602	5.96895	0.56	0.338228	0.269809	0.334292	0.48	0.094	0.0118137	5.6278	6.53022	7.83072	5.04394	0.298425	0.397228	0.248012	0.298937
Initial CA1	No Injection	AKCA131	19-02-07	17.6303	17.6303	14.7926	0.022	0.541874	0.069809	0.612759	0.086	0.154	0.00760608	5.92144	6.46389	4.33504	6.3539	0.314066	0.0907168	0.00222143	0.291724
Initial CA1	No Injection	AKCA131	19-02-07	11.0288	11.0288	6.69303	0.908	0.413654	0.180281	0.31577	0.622	0.704	0.00599702	6.31846	6.28449	7.44714	5.88826	0.142803	0.218016	0.093992	0.18653
Initial CA1	No Injection	AKCA131	19-02-07	10.4946	7.39517	10.4946	0	0.512308	0.090618	0.244191	0.712	0.894	0.00875515	7.35044	7.0034	6.61833	6.01057	0.152766	0.227653	0.143624	0.0417086
Initial CA1	No Injection	AKCA131	19-02-07	11.9934	11.9934	9.80709	0.092	0.47804	0.118056	0.478402	0.304	0.082	0.00882781	5.90952	6.70621	6.63046	7.25275	0.172576	0.101231	0.374504	0.0836202
Initial CA1	No Injection	AKCA131	19-02-07	9.21409	9.21409	6.09513	0.006	0.443259	0.148899	0.408756	0.368	0.092	0.00677064	5.19001	6.67894	5.77997	7.21847	0.317507	0.0865894	0.503468	0.124504
Initial CA1	No Injection	AKCA131	19-02-07	12.0254	12.0254	9.80629	0.008	0.452064	0.141124	0.537688	0.154	0.552	0.0119343	6.1204	7.55508	7.40645	7.57167	0.125933	0.117163	0.130202	0.14692
Initial CA1	No Injection	AKCA131	19-02-07	11.2649	8.88542	11.2649	0.216	0.274224	0.358225	0.213834	0.78	0.51	0.00617406	5.08909	6.83043	6.72824	5.35981	0.313646	0.342488	0.117933	0.194109
Initial CA1	No Injection	AKCA131	19-02-07	11.8875	11.8875	8.03887	0.358	0.235801	0.414337	0.195331	0.76	0.732	0.00480207	6.8915	7.322	6.30242	6.5755	0.0899148	0.46586	0.190669	0.158511
Initial CA1	No Injection	AKCA131	19-02-07	8.16477	8.16477	7.07215	0.846	-0.185755	0.926483	0.233889	0.744	0.84	0.00993891	6.7578	6.53861	7.44664	6.38473	0.0791744	0.59828	0.0546466	0.519173
Initial CA1	No Injection	AKCA131	19-02-07	9.01703	9.01703	7.65943	0.058	0.156105	0.53273	0.324781	0.498	0.102	0.00715059	6.25655	6.04942	5.46916	7.16089	0.138834	0.393448	0.238025	0.0659131
Initial CA1	No Injection	AKCA131	19-02-07	9.62474	9.62474	5.55675	0.472	0.456567	0.136787	0.547269	0.136	0.692	0.0117976	7.81614	4.38246	6.39218	5.6499	0.244664	0.170971	0.284878	0.143571
Initial CA1	No Injection	AKCA131	19-02-07	8.0023	7.03409	8.0023	0.786	0.464215	0.129921	0.702965	0.016	0.79	0.0107079	6.91184	6.83623	6.78118	6.34878	0.104988	0.334805	0.0921819	0.219627
Initial CA1	No Injection	AKCA131	19-02-07	9.52891	9.52891	6.19756	0.604	0.834741	0.000269663	0.622377	0.102	0.086	0.0125423	7.92139	6.0763	8.59121	5.81992	0.0990639	0.11937	0.133755	0.149526
Initial CA1	No Injection	AKCA131	19-02-07	10.4821	10.4821	9.59442	0.94	0.625367	0.0295843	0.201352	0.812	0.248	0.0108129	7.67111	4.69737	6.95581	5.71715	0.298193	0.319293	0.0124869	0.0563118
Initial CA1	No Injection	AKCA131	19-02-07	12.0232	10.9219	12.0232	0.15	0.55474	0.0622135	0.551624	0.168	0.014	0.00990649	5.60325	6.09726	5.32905	5.40812	0.230166	0.126768	0.0880589	0.250645
Initial CA1	No Injection	AKCA131	19-02-07	12.9003	12.9003	7.62168	0.938	-0.0103917	0.763292	0.446435	0.294	0.866	0.00787303	6.66069	4.84943	5.99897	6.03985	0.340698	0.206312	0.315315	0.0809319
Initial CA1	No Injection	AKCA131	19-02-07	7.93341	6.9774	7.93341	0.4	0.0522768	0.681652	0.767076	0.004	0.456	0.00825315	5.30322	7.53336	6.29012	5.56912	0.20769	0.114937	0.03178	0.116284
Initial CA1	No Injection	AKCA131	19-02-07	7.73187	7.73187	7.58396	0.702	0.40539	0.18982	0.507098	0.238	0.726	0.00871559	4.96365	6.26282	5.84368	6.69602	0.290257	0.0778004	0.107289	0.103139
Initial CA1	No Injection	AKCA131	19-02-07	11.3008	11.3008	4.87266	0.64	0.637109	0.0255955	0.232602	0.732	0.136	0.0200993	6.64087	5.6183	6.78989	6.60299	0.140517	0.687499	0.239876	0.33811
Initial CA1	No Injection	AKCA131	19-02-07	8.01627	8.01627	6.06607	0.988	-0.0708384	0.831876	0.425589	0.414	0.122	0.0101525	6.66474	5.81498	6.64743	6.51387	0.095807	0.169056	0.130959	0.306134
Initial CA1	No Injection	AKCA131	19-02-07	7.33309	7.33309	5.87971	0.002	0.468226	0.126449	0.575263	0.128	0.666	0.00703587	4.17182	6.73426	5.58814	7.16439	0.0811899	0.356025	0.0259739	0.339703
Initial CA1	No Injection	AKCA131	19-02-07	8.63883	8.63883	8.259	0.356	0.0568579	0.675528	0.120405	0.872	0.128	0.00642366	6.42556	6.20444	5.43306	6.73265	0.145811	0.14494	0.215714	0.180482
Initial CA1	No Injection	AKCA131	19-02-07	8.00294	8.00294	5.48848	0.346	0.48248	0.114483	0.599431	0.078	0.346	0.00944437	7.24378	6.13848	6.42663	7.36389	0.0691584	0.393468	0.0395724	0.14843
Initial CA1	No Injection	AKCA131	19-02-07	8.50547	8.50547	8.23774	0.04	0.331888	0.278337	0.355415	0.442	0.628	0.00975273	6.17195	5.92762	4.35686	5.90416	0.406913	0.260206	0.0980424	0.421944
Initial CA1	No Injection	AKCA131	19-02-07	13.7636	10.2544	13.7636	0.036	0.365747	0.235955	0.502085	0.234	0.136	0.00989018	5.16069	6.2054	5.69173	6.09807	0.204304	0.0947912	0.0710841	0.235098
Initial CA1	No Injection	AKCA131	19-02-07	6.0885	5.82401	6.0885	0.318	0.207798	0.456202	0.440389	0.49	0.184	0.0110183	7.35232	6.07101	6.65815	7.15489	0.075771	0.397927	0.00365374	0.440337
Initial CA1	No Injection	AKCA131	19-02-07	10.9601	10.9601	6.11474	0.88	0.516839	0.0872697	0.442553	0.322	0.054	0.0142097	7.2293	5.49661	7.44653	6.33421	0.174526	0.142501	0.335207	0.0624126
Initial CA1	No Injection	AKCA131	19-02-07	11.6854	11.6854	6.01876	0.352	-0.229643	0.951685	0.331903	0.562	0.406	0.00683817	6.70543	6.03154	5.23991	6.27485	0.292565	0.17548	0.167725	0.119627
Initial CA1	No Injection	AKCA131	19-02-07	8.70399	8.70399	6.94395	0.3	0.305761	0.314382	0.442185	0.386	0.068	0.0111304	6.23831	6.65467	6.53426	5.40317	0.205932	0.198141	0.045544	0.254767
Initial CA1	No Injection	AKCA131	19-02-07	6.69464	6.69464	6.07607	0.406	0.563257	0.0572697	0.238834	0.844	0.842	0.0190945	7.38622	5.53187	6.10137	5.74385	0.443346	0.0717501	0.247989	0.0152244
Initial CA1	No Injection	AKCA131	19-02-07	8.98148	8.98148	4.9956	0.02	0.829537	0.000337079	0.936507	0	0.016	0.018247	4.2542	4.60879	3.89795	5.13685	0.120633	0.0839686	0.133337	0.10056
Initial CA1	No Injection	AKCA131	19-02-07	8.43804	8.43804	6.21606	0	0.466058	0.128326	0.554748	0.192	0.11	0.0190232	5.62352	7.01475	6.10036	6.80371	0.099	0.0956827	0.0941124	0.14061
Initial CA1	No Injection	AKCA131	19-02-07	7.52665	7.40663	7.52665	0.166	0.357849	0.245337	0.545312	0.136	0.27	0.0108372	5.37362	5.68886	6.01567	6.25311	0.0989709	0.425949	0.163569	0.275727
Initial CA1	No Injection	AKCA131	19-02-07	13.2367	13.2367	6.75771	0.736	0.306417	0.313596	0.264619	0.842	0.306	0.0129008	6.89029	6.26583	6.481	6.18249	0.0669732	0.39083	0.0369702	0.0555986
Initial CA1	No Injection	AKCA131	19-02-07	7.33717	5.92178	7.33717	0.932	-0.243068	0.95791	0.135261	0.934	0.78	0.0156392	5.52589	5.91026	6.33685	5.94721	0.0788112	0.45374	0.297206	0.320124
Initial CA1	No Injection	AKCA131	19-02-07	6.49195	6.40322	6.49195	0.652	0.154815	0.53473	0.389393	0.546	0.15	0.0123093	5.77747	5.80603	6.03373	5.06651	0.324246	0.144248	0.321317	0.132812
Initial CA1	No Injection	AKCA131	19-02-07	12.7538	12.7538	7.73814	0.892	0.319059	0.296135	0.445283	0.346	0	0.00932499	5.02404	6.71843	6.49362	6.60465	0.132746	0.154467	0.19533	0.137661
Initial CA1	No Injection	AKCA131	19-02-07	11.7241	11.7241	5.45478	0.818	0.541234	0.0701798	0.445454	0.398	0.21	0.0101343	5.54556	6.19268	6.29447	6.2984	0.133849	0.286158	0.0457064	0.396497
Initial CA1	No Injection	AKCA131	19-02-07	11.3185	11.3185	5.81699	0.038	0.468286	0.126404	0.527408	0.202	0.4	0.00873595	6.78532	6.1607	6.00328	6.19933	0.192664	0.308154	0.0171485	0.209446
Initial CA1	No Injection	AKCA131	19-02-07	8.88347	8.88347	8.27631	0.912	0.206959	0.457461	0.242967	0.742	0.544	0.0157443	7.18225	6.02358	7.87437	5.61212	0.144995	0.214449	0.0426485	0.257108
Initial CA1	No Injection	AKCA131	19-02-07	6.94245	6.94245	6.22419	0	0.565594	0.0558989	0.77566	0.002	0.142	0.0153958	4.37078	5.38053	5.04331	5.90596	0.25097	0.161985	0.0680242	0.318664
Initial CA1	No Injection	AKCA131	19-02-07	12.0071	12.0071	7.65432	0.458	-0.0465617	0.805371	0.320701	0.628	0.344	0.00868422	5.48353	5.84568	6.87588	6.22419	0.339952	0.198865	0.280486	0.251153
Initial CA1	No Injection	AKCA131	19-02-07	13.0606	13.0606	8.41903	0.86	0.611202	0.0350449	0.486113	0.258	0.956	0.0105826	6.54696	6.09914	7.53591	6.2823	0.174589	0.205173	0.0163743	0.057539
Initial CA1	No Injection	AKCA131	19-02-07	7.82821	7.49744	7.82821	0	0.142501	0.552775	0.359073	0.552	0.268	0.0101436	5.53094	6.71515	5.89387	5.9963	0.284008	0.138407	0.12977	0.0804299
Initial CA1	No Injection	AKCA131	19-02-07	11	11	5.57408	0.022	0.000786785	0.750056	0.657721	0.04	0.898	0.00936405	5.51959	6.65436	6.24418	6.57953	0.144891	0.131431	0.196147	0.23027
Initial CA1	No Injection	AKCA131	19-02-07	9.18305	9.18305	6.61391	0.274	0.658705	0.019382	0.608371	0.102	0.574	0.00714624	5.55916	6.03209	5.78753	6.36851	0.29325	0.106453	0.158335	0.0735863
Initial CA1	No Injection	AKCA131	19-02-07	6.46043	6.28815	6.46043	0.686	0.324169	0.289292	0.749011	0.012	0.87	0.00756768	5.08076	5.92312	5.42653	5.90146	0.656834	0.0737638	0.555355	0.1859
Initial CA1	No Injection	AKCA131	19-02-07	9.90843	9.90843	6.11015	0.636	0.687057	0.0126292	0.684598	0.028	0.084	0.0216576	7.13211	5.80014	7.56766	6.33886	0.435824	0.0887949	0.295686	0.0704786
Initial CA1	No Injection	AKCA131	19-02-07	10.1845	10.1845	8.86221	0.658	0.470091	0.124809	0.5515	0.216	0.272	0.0146418	5.43811	5.69993	6.02979	6.39196	0.329932	0.117977	0.308296	0.0350542
Initial CA1	No Injection	AKCA131	19-02-07	9.37334	9.37334	6.375	0.624	0.370166	0.230674	0.505103	0.31	0.514	0.00868528	6.55082	5.45097	6.09215	6.17818	0.535688	0.0690707	0.471644	0.0338447
Initial CA1	No Injection	AKCA131	19-02-07	8.41083	8.41083	7.16233	0.626	0.561909	0.0580225	0.573517	0.156	0.54	0.0162858	6.54737	4.94556	7.22273	4.52807	0.114247	0.312914	0.153192	0.288293
Initial CA1	No Injection	AKCA131	19-02-07	6.65898	6.65898	6.65505	0.91	0.421547	0.17127	0.421934	0.468	0.45	0.0145536	6.32835	6.21908	6.43869	5.79386	0.285873	0.175563	0.00293089	0.215684
Initial CA1	No Injection	AKCA131	19-02-07	8.32831	8.32831	6.33317	0.942	0.803498	0.000752809	0.797421	0.002	0.002	0.0308452	7.66404	5.46641	7.43021	5.08459	0.0790591	0.328166	0.0590974	0.381777
Initial CA1	No Injection	AKCA131	19-02-07	8.24316	7.19635	8.24316	0.626	0.303857	0.316876	0.210385	0.904	0.114	0.0122993	6.87582	6.19689	5.88436	6.28376	0.256532	0.187079	0.127182	0.21952
Initial CA1	No Injection	AKCA131	19-02-07	8.27624	8.27624	5.89427	0.55	0.489828	0.108404	0.319621	0.562	0.336	0.0125803	6.94314	4.80869	7.44732	5.28419	0.133163	0.165002	0.0360829	0.0484449
Initial CA1	No Injection	AKCA131	19-02-07	7.85938	6.72794	7.85938	0.418	0.490777	0.107584	0.219688	0.822	0.736	0.00857908	6.14294	6.4777	6.67551	5.07205	0.334273	0.108128	0.315974	0.152368
Initial CA1	No Injection	AKCA131	19-02-07	10.2842	9.48062	10.2842	0.06	0.527862	0.0793483	0.499245	0.254	0.126	0.0112422	5.39977	5.83765	5.41493	6.27508	0.355776	0.176948	0.354022	0.225227
Initial CA1	No Injection	AKCA131	19-02-07	8.6213	8.25122	8.6213	0.038	0.711681	0.00823596	0.686346	0.02	0.156	0.010878	4.94368	5.35393	4.58155	5.52895	0.0981491	0.106238	0.0892054	0.0766363
Initial CA1	No Injection	AKCA131	19-02-07	8.17376	7.79656	8.17376	0	0.0898536	0.629663	0.472825	0.458	0.102	0.0116812	5.70157	6.75071	5.62968	7.19041	0.168305	0.0815861	0.0434612	0.112559
Initial CA1	No Injection	AKCA131	19-02-07	8.33708	8.09634	8.33708	0.622	0.126517	0.576371	0.102482	0.958	0.38	0.00794256	6.56	5.93946	6.57244	6.34412	0.120867	0.104664	0.1514	0.13415
Initial CA1	No Injection	AKCA131	19-02-07	10.6956	8.65222	10.6956	0.83	0.878514	3.37079e-05	0.540953	0.128	0.002	0.0200243	6.70049	5.04764	7.75903	6.0935	0.155621	0.179598	0.0900722	0.0124478
Initial CA1	No Injection	AKCA131	19-02-07	9.01905	9.01905	7.98643	0.946	0.465691	0.128685	0.453443	0.31	0.074	0.00892025	5.69416	5.51444	6.83623	5.66462	0.138561	0.178683	0.0983964	0.0690423
Initial CA1	No Injection	AKCA131	19-02-07	9.02038	6.635	9.02038	0.716	0.115772	0.592056	0.410934	0.506	0.716	0.00922108	5.59796	5.70592	6.58038	6.78367	0.128439	0.0956015	0.128311	0.155832
Initial CA1	No Injection	AKCA131	19-02-07	13.0249	13.0249	6.21627	0.108	0.228718	0.424944	0.608065	0.126	0.108	0.00939914	5.85678	7.8361	6.17672	6.37803	0.448223	0.0930068	0.408025	0.0116507
Initial CA1	No Injection	AKCA131	19-02-07	8.8423	8.8423	6.62777	0.1	0.0192151	0.726427	0.078797	0.982	0.056	0.00729676	7.23375	5.88554	7.56901	7.00602	0.174714	0.0992183	0.184631	0.0416449
Initial CA1	No Injection	AKCA131	19-02-07	11.6746	7.50664	11.6746	0.018	0.268354	0.366596	0.750661	0.006	0.296	0.0149014	5.30327	5.89435	5.90481	6.62357	0.195284	0.124102	0.157811	0.146528
Initial CA1	No Injection	AKCA131	19-02-07	8.84806	8.84806	6.44423	0	0.789437	0.0011236	0.857769	0	0.056	0.00799088	4.99541	7.52175	4.54988	8.13236	0.0931483	0.0800674	0.0527061	0.240884
Initial CA1	No Injection	AKCA131	19-02-07	10.254	10.254	7.61924	0.64	0.269391	0.365202	0.614592	0.068	0.35	0.00734028	6.41591	6.37284	6.12813	6.46082	0.189658	0.171015	0.0253038	0.0427505
Initial CA1	No Injection	AKCA131	19-02-07	7.53594	7.53594	6.0035	0	0.0320901	0.709303	0.769037	0.004	0.554	0.0115995	5.1927	5.93403	6.21061	6.0545	0.135388	0.148394	0.132432	0.0509844
Initial CA1	No Injection	AKCA131	19-02-07	12.8819	12.8819	9.44258	0.368	0.358271	0.244742	0.602016	0.114	0.522	0.0111665	6.26261	6.22254	6.36637	5.59202	0.342014	0.0810718	0.106788	0.0108982
Initial CA1	No Injection	AKCA131	19-02-07	11.8986	6.50291	11.8986	0.022	0.345153	0.261225	0.348554	0.61	0.498	0.00876394	6.97326	7.01484	6.91807	7.26542	0.141811	0.186321	0.04513	0.14814
Initial CA1	No Injection	AKCA131	19-02-07	7.3877	7.14066	7.3877	0.376	0.455667	0.137652	0.319044	0.788	0.084	0.0140057	6.15766	5.75066	6.44746	6.25092	0.112092	0.201074	0.154763	0.135546
Initial CA1	No Injection	AKCA131	19-02-07	6.79229	6.79229	5.68575	0.422	0.913555	0	0.820797	0	0.014	0.017695	7.07743	5.89959	7.39537	6.43424	0.148906	0.393923	0.103554	0.100434
Initial CA1	No Injection	AKCA131	19-02-07	14.4957	6.99057	14.4957	0.918	0.71557	0.00762921	0.710672	0.018	0.45	0.0103573	6.11735	5.78166	5.96834	5.39928	0.174438	0.325939	0.153445	0.202472
Initial CA1	No Injection	AKCA131	19-02-07	9.88451	9.88451	8.33637	0.076	-0.219162	0.946258	0.345187	0.672	0.948	0.00932442	5.81623	6.3584	6.42671	6.76895	0.0922595	0.253281	0.193103	0.137941
Initial CA1	No Injection	AKCA131	19-02-07	7.4605	6.81042	7.4605	0.414	0.199714	0.467742	0.331451	0.602	0.538	0.00789067	6.40143	6.16452	6.8026	7.19272	0.0859447	0.561634	0.195965	0.172496
Initial CA1	No Injection	AKCA131	19-02-07	9.02252	9.02252	5.6229	0.398	0.162393	0.523584	0.511716	0.24	0.58	0.00968027	7.13336	5.56218	6.52827	4.88291	0.274119	0.292747	0.198268	0.116082
Initial CA1	No Injection	AKCA131	19-02-07	6.52117	6.11376	6.52117	0.016	0.436235	0.156011	0.373757	0.618	0.04	0.00752395	5.61735	5.99483	6.99066	6.4463	0.306689	0.0782267	0.205266	0.183478
Initial CA1	No Injection	AKCA131	19-02-07	10.1793	10.1793	6.29205	0.036	0.164576	0.52036	0.299441	0.824	0.332	0.00423658	7.0125	6.54838	6.31415	6.86608	0.162218	0.207914	0.193026	0.111828
Initial CA1	No Injection	AKCA131	19-02-07	6.11526	6.11526	5.18676	0.428	0.60316	0.0382809	0.384227	0.77	0.506	0.0156358	6.34342	6.25432	6.87467	6.31742	0.519744	0.0631658	0.346015	0.00212352
Initial CA1	No Injection	AKCA131	19-02-07	7.02316	7.02316	6.21593	0	0.551901	0.0638764	0.531519	0.266	0.344	0.00832173	4.56346	7.04507	6.01555	7.08969	0.133087	0.152681	0.170468	0.350672
Initial CA1	No Injection	AKCA131	19-02-08	6.81965	6.81965	6.70284	0.716	0.598789	0.0380205	0.527439	0.186	0.43	0.0234788	7.76252	5.44126	7.39606	5.10932	0.332281	0.204053	0.145656	0.166932
Initial CA1	No Injection	AKCA131	19-02-08	7.36959	7.36959	4.57087	0.84	0.598664	0.038041	0.584181	0.068	0.826	0.0171688	8.42372	6.11904	7.17829	5.98999	0.628839	0.175279	0.322788	0.224249
Initial CA1	No Injection	AKCA131	19-02-08	10.9681	10.9681	6.68661	0	0.834434	0.000358974	0.577185	0.134	1	0.0071568	3.92947	7.53603	5.90198	9.03088	0.265034	0.185038	0.0374882	0.0925313
Initial CA1	No Injection	AKCA131	19-02-08	6.00836	6.00836	5.72845	0.27	0.398645	0.192318	0.458002	0.218	0.426	0.0102219	3.65591	6.35899	5.8988	6.76386	0.309959	0.258647	0.244224	0.107641
Initial CA1	No Injection	AKCA131	19-02-08	5.84411	5.84411	4.90796	0.16	0.631924	0.0256205	0.349987	0.46	0.024	0.00447712	7.01184	7.95283	6.39138	7.55582	0.493885	0.121487	0.210216	0.0265699
Initial CA1	No Injection	AKCA131	19-02-08	7.73039	7.73039	5.43772	0.104	0.826962	0.000461538	0.587934	0.044	0.994	0.0128169	5.64205	7.08262	5.04635	6.65832	0.239031	0.125686	0.204152	0.107386
Initial CA1	No Injection	AKCA131	19-02-08	9.71	9.71	4.97318	0.426	0.622943	0.0286359	0.256042	0.66	0.234	0.0203925	7.59651	6.92435	7.41584	6.0888	0.120123	0.29286	0.150182	0.128787
Initial CA1	No Injection	AKCA131	19-02-08	6.2284	6.2284	5.94385	0.618	0.752738	0.00306667	0.500439	0.168	0.056	0.00727755	5.55981	5.42042	5.79358	4.97153	0.332769	0.253119	0.151777	0.3534
Initial CA1	No Injection	AKCA131	19-02-08	5.96796	5.96796	3.93272	0.716	0.839509	0.000287179	0.4067	0.274	0.066	0.0120382	6.87497	5.50786	7.21411	5.29941	0.157375	0.451309	0.178214	0.241261
Initial CA1	No Injection	AKCA131	19-02-08	9.5259	9.5259	5.53222	0.006	0.510508	0.0886769	0.539304	0.17	0.094	0.0118066	5.51488	7.8625	6.32452	7.85775	0.168851	0.191024	0.286936	0.139613
Initial CA1	No Injection	AKCA131	19-02-08	5.45025	5.45025	4.73515	0.718	0.750105	0.00321026	0.469773	0.188	0.006	0.0292084	6.39232	5.06483	6.90928	5.34543	0.135035	0.16851	0.0075653	0.260506
Initial CA1	No Injection	AKCA131	19-02-08	7.64282	7.64282	4.50188	0.934	0.618014	0.0302564	0.489119	0.142	0.06	0.0207193	8.07262	5.86761	7.20501	5.63582	0.189465	0.264171	0.0169769	0.360857
Initial CA1	No Injection	AKCA131	19-02-08	9.57825	6.3697	9.57825	0.93	0.504885	0.0927795	0.545919	0.128	0.378	0.0107071	6.76308	5.22594	4.97455	5.43661	0.365923	0.356497	0.322268	0.213796
Initial CA1	No Injection	AKCA131	19-02-08	10.6218	10.6218	8.02211	0.11	0.721242	0.00602051	0.530892	0.102	0.328	0.00868069	5.78966	4.86629	5.27747	5.94098	0.634279	0.170871	0.108015	0.355613
Initial CA1	No Injection	AKCA131	19-02-08	7.80513	6.61885	7.80513	0.324	0.196755	0.466656	0.687573	0.03	0.85	0.00487733	5.48471	5.53503	4.43366	5.59731	0.127339	0.238841	0.154001	0.0480424
Initial CA1	No Injection	AKCA131	19-02-08	6.71632	6.71632	6.37094	0.968	0.501554	0.0950872	0.617325	0.076	0.028	0.0138808	7.7578	6.86103	8.1073	6.7281	0.279359	0.172054	0.0376845	0.0398726
Initial CA1	No Injection	AKCA131	19-02-08	12.2782	12.2782	6.90114	0.594	0.246443	0.392728	0.289236	0.57	0.44	0.00574186	5.75807	5.94368	6.73235	7.32375	0.214427	0.271865	0.274319	0.0239965
Initial CA1	No Injection	AKCA131	19-02-08	7.12105	7.12105	4.11338	0.596	0.388125	0.204903	0.682242	0.02	0.008	0.00841937	5.17786	6.28673	6.7877	6.05644	0.405192	0.156031	0.151439	0.0276143
Initial CA1	No Injection	AKCA131	19-02-08	7.78724	7.78724	7.7804	0.106	0.0486659	0.678985	0.469416	0.21	0.118	0.00684935	4.46091	8.39281	5.22966	6.89292	0.415727	0.208537	0.490178	0.0929566
Initial CA1	No Injection	AKCA131	19-02-08	12.1155	12.1155	6.00677	0	0.674154	0.013959	0.370845	0.436	0.168	0.0119841	4.71719	6.76204	6.17302	7.115	0.137188	0.395001	0.0996955	0.271993
Initial CA1	No Injection	AKCA131	19-02-08	9.3698	9.3698	7.16031	0.35	0.791407	0.00122051	0.864558	0.002	0.01	0.00737588	3.51593	5.32952	4.22784	6.91594	0.323943	0.159093	0.0886337	0.169029
Initial CA1	No Injection	AKCA131	19-02-08	8.91107	8.91107	6.4508	0.026	0.330555	0.275703	0.714262	0.022	0.042	0.00700149	6.89369	8.66944	7.01961	7.85095	0.149124	0.366906	0.0160214	0.0278902
Initial CA1	No Injection	AKCA131	19-02-08	6.98049	6.98049	6.39518	0.032	0.328884	0.277826	0.510172	0.14	0.738	0.0146385	5.68421	7.59865	5.92751	7.80052	0.145011	0.239934	0.0136638	0.20411
Initial CA1	No Injection	AKCA131	19-02-08	11.1328	11.1328	6.08656	0.012	0.84904	0.000235897	0.571944	0.07	0.86	0.0113373	8.79155	9.01942	6.95127	8.4741	0.136665	0.190443	0.305414	0.0139983
Initial CA1	No Injection	AKCA131	19-02-08	8.13591	8.13591	5.90701	0.016	0.718065	0.00647179	0.415675	0.28	0.29	0.00581663	7.05933	8.36826	4.44776	6.97016	0.233026	0.226006	0.133826	0.0575934
Initial CA1	No Injection	AKCA131	19-02-08	10.3375	10.3375	7.00573	0.442	0.201462	0.459446	0.6153	0.03	0.288	0.00693058	4.1741	6.31511	5.47062	7.14501	0.141344	0.179192	0.0217425	0.427084
Initial CA1	No Injection	AKCA131	19-02-08	6.08884	6.08884	4.53382	0.946	0.397041	0.193979	0.379487	0.394	0.65	0.0191595	6.18373	5.03602	7.14342	6.12292	0.209662	0.174585	0.14572	0.0233366
Initial CA1	No Injection	AKCA131	19-02-08	6.73075	6.73075	5.25494	0.636	0.676825	0.0133846	0.437194	0.25	0.366	0.0102846	6.93364	6.56498	6.82496	6.60771	0.224555	0.312256	0.203824	0.176333
Initial CA1	No Injection	AKCA131	19-02-08	9.66217	9.66217	5.27498	0.842	0.188814	0.478646	0.734694	0.014	0.306	0.007246	5.95746	8.7466	6.11513	7.44703	0.183804	0.206998	0.124294	0.196619
Initial CA1	No Injection	AKCA131	19-02-08	6.82211	6.82211	4.03762	0.976	0.612371	0.0323385	0.584125	0.116	0.244	0.00761668	8.65624	4.6767	7.8554	4.98881	0.19786	0.363611	0.196824	0.00756506
Initial CA1	No Injection	AKCA131	19-02-08	9.12865	9.12865	5.95311	0.922	0.910665	3.07692e-05	0.740705	0.002	0.104	0.0350714	7.9075	5.80097	7.12923	5.61829	0.139064	0.349908	0.0598466	0.162118
Initial CA1	No Injection	AKCA131	19-02-08	8.84502	8.84502	8.39152	0	-0.216159	0.940605	0.478519	0.194	0.238	0.00522562	4.4551	6.55183	5.79601	8.10389	0.353083	0.207558	0.207104	0.224667
Initial CA1	No Injection	AKCA131	19-02-08	15.4794	15.4794	10.6734	0.36	0.665394	0.0163385	0.664931	0.07	0.892	0.00504983	3.39592	5.98033	5.2345	5.20053	0.118717	0.623003	0.291627	0.238577
Initial CA1	No Injection	AKCA131	19-02-08	7.87612	6.45542	7.87612	0.28	0.3631	0.234656	0.633416	0.072	0.57	0.00663431	5.14218	5.81611	5.20719	6.04605	0.630606	0.117072	0.30038	0.0774563
Initial CA1	No Injection	AKCA131	19-02-08	9.77279	7.11622	9.77279	0.488	0.169961	0.506821	0.304474	0.544	0.828	0.00554524	6.2187	6.21275	5.51745	5.98091	0.136053	0.395571	0.0434604	0.485987
Initial CA1	No Injection	AKCA131	19-02-08	18.0935	18.0935	7.32943	0.942	0.34963	0.251385	0.426237	0.298	0.276	0.0145403	5.25908	5.95369	7.34803	5.20488	0.201305	0.160084	0.125716	0.125887
Initial CA1	No Injection	AKCA131	19-02-08	8.41868	8.1884	8.41868	0.71	0.591583	0.0413949	0.525531	0.088	0.266	0.0147115	6.23136	5.4298	5.46862	6.28619	0.132445	0.163664	0.101065	0.293091
Initial CA1	No Injection	AKCA131	19-02-08	7.44912	7.44739	7.44912	0.428	0.529708	0.0757641	0.446368	0.272	0.958	0.00862489	5.72275	6.4934	6.394	8.0735	0.449973	0.115084	0.229956	0.0522222
Initial CA1	No Injection	AKCA131	19-02-08	6.07248	6.07248	5.06383	0.012	0.743838	0.00377436	0.846607	0.004	1	0.00924967	3.27085	6.937	3.9654	7.69101	0.25503	0.110768	0.0384489	0.414639
Initial CA1	No Injection	AKCA131	19-02-08	8.25758	8.25758	7.26715	0.73	0.522526	0.0801436	0.634991	0.058	0.058	0.0108721	8.39184	5.2015	6.81475	5.85858	0.0962373	0.399498	0.0417302	0.175747
Initial CA1	No Injection	AKCA131	19-02-08	8.82156	8.82156	6.35566	0.012	0.233798	0.411662	0.25366	0.678	0.042	0.00597371	5.32459	6.71905	5.74173	7.96925	0.0996913	0.351766	0.119115	0.205382
Initial CA1	No Injection	AKCA131	19-02-08	12.8046	12.8046	7.62308	0.066	0.598018	0.0383282	0.62515	0.06	0.592	0.00611151	6.61769	8.18762	6.24023	7.74326	0.124826	0.234329	0.0324277	0.20866
Initial CA1	No Injection	AKCA131	19-02-08	7.5617	7.5617	7.03406	0.074	0.102542	0.605056	0.129232	0.822	0.37	0.00377577	4.89758	7.09375	5.0371	7.57304	0.41734	0.347587	0.24158	0.262583
Initial CA1	No Injection	AKCA131	19-02-08	7.1106	7.1106	4.86883	0	0.530062	0.075559	0.441258	0.348	0.826	0.00592836	5.64016	7.71861	6.57006	7.67836	0.127576	0.210403	0.124635	0.0792653
Initial CA1	No Injection	AKCA131	19-02-08	7.95129	7.95129	5.85876	0.894	0.542591	0.0674872	0.766519	0.01	0.18	0.0108159	5.95973	3.67456	6.409	4.40625	0.206103	0.615153	0.120751	0.667603
Initial CA1	No Injection	AKCA131	19-02-08	11.5819	11.5819	4.56583	0.58	-0.236085	0.95081	0.500811	0.204	0.872	0.00944693	5.92582	3.66647	6.68718	6.58836	0.183791	0.294421	0.236565	0.0895373
Initial CA1	No Injection	AKCA131	19-02-08	11.7279	11.7279	5.45932	0.036	0.0178049	0.720349	0.289757	0.582	0.724	0.00616849	4.36863	8.69009	6.4861	6.66047	0.315546	0.179456	0.102913	0.253177
Initial CA1	No Injection	AKCA131	19-02-08	7.12113	7.12113	5.86939	0.676	0.229781	0.417651	0.449736	0.216	0.802	0.0104444	5.11791	6.89441	6.32669	6.82356	0.16485	0.275698	0.0171723	0.407917
Initial CA1	No Injection	AKCA131	19-02-08	12.4142	12.4142	7.15294	0.758	0.715857	0.00683077	0.6459	0.04	0.044	0.0171205	5.67328	6.15256	5.22286	6.1272	0.137061	0.292932	0.108184	0.00976308
Initial CA1	No Injection	AKCA131	19-02-08	9.22124	9.22124	5.93871	0.918	0.868311	0.000123077	0.649593	0.04	0.306	0.0489947	6.72975	4.75325	6.4173	4.65886	0.103411	0.576392	0.220902	0.17048
Initial CA1	No Injection	AKCA131	19-02-08	5.5354	5.23474	5.5354	0.016	0.630848	0.0259897	0.543258	0.142	0.054	0.0104453	6.78594	7.61477	6.36797	7.50984	0.0771471	0.330826	0.0207449	0.0294841
Initial CA1	No Injection	AKCA131	19-02-08	15.2523	8.91767	15.2523	0.896	0.652668	0.0195077	0.643846	0.05	0.586	0.0175654	6.3369	6.46668	5.83428	6.11075	0.13546	0.129662	0.202543	0.134372
Initial CA1	No Injection	AKCA131	19-02-08	11.8169	11.8169	7.81846	0.874	0.61958	0.0298051	0.423937	0.334	0.762	0.0112722	9.81343	3.99282	7.98144	4.67009	0.228974	0.292645	0.253751	0.204265
Initial CA1	No Injection	AKCA131	19-02-08	10.6163	10.6163	5.16689	0.926	0.576763	0.0485231	0.538467	0.1	0.01	0.0129638	6.23233	5.44882	6.32721	6.55936	0.172838	0.360451	0.152748	0.382031
Initial CA1	No Injection	AKCA131	19-02-08	7.78242	7.71132	7.78242	0.05	0.492964	0.102062	0.395073	0.296	0.472	0.0102337	5.90396	8.58514	5.87167	7.57096	0.291022	0.171196	0.380286	0.0907357
Initial CA1	No Injection	AKCA131	19-02-08	9.49168	9.49168	8.24037	0.914	0.540151	0.0688513	0.667152	0.022	0.762	0.019475	6.4133	6.36843	6.1718	5.54977	0.214622	0.381143	0.323013	0.129295
Initial CA1	No Injection	AKCA131	19-02-08	7.20524	7.20524	6.63098	0	0.818146	0.000594872	0.689659	0.024	0.758	0.0108882	3.82428	6.64793	5.1925	8.28695	0.153405	0.0907034	0.117258	0.0123237
Initial CA1	No Injection	AKCA131	19-02-08	7.30583	7.30583	5.34504	0.028	0.344083	0.258164	0.551615	0.06	0.082	0.0124235	6.83448	7.6847	5.54095	7.48153	0.0892854	0.237318	0.0554912	0.292376
Initial CA1	No Injection	AKCA131	19-02-08	7.05905	7.05905	5.58649	0.976	0.191714	0.474103	0.00658337	0.992	0.144	0.0121251	8.2966	5.93609	6.45184	5.7983	0.273849	0.233835	0.0153343	0.0909411
Initial CA1	No Injection	AKCA131	19-02-08	11.2059	11.2059	6.93391	0.174	-0.0199249	0.767159	0.300024	0.536	0.184	0.00558699	4.67387	7.49125	6.01661	7.29269	0.299121	0.134517	0.333508	0.268798
Initial CA1	No Injection	AKCA131	19-02-08	7.43927	7.43927	6.52782	0.906	0.329757	0.276759	0.343833	0.48	0.658	0.0206752	6.74319	5.71972	6.94351	5.46203	0.13314	0.340586	0.0711986	0.177247
Initial CA1	No Injection	AKCA131	19-02-08	8.25119	8.25119	4.8857	0.648	-0.0885701	0.842821	0.37265	0.474	0.774	0.00462155	6.22884	6.77266	6.0254	5.88503	0.219999	0.186427	0.279887	0.113644
Initial CA1	No Injection	AKCA131	19-02-08	9.18715	9.18715	8.17055	0.006	0.0392922	0.691979	0.675515	0.036	0.184	0.00983583	3.25727	6.38598	5.49337	7.51018	0.200621	0.247931	0.300642	0.220589
Initial CA1	No Injection	AKCA131	19-02-08	7.59199	7.59199	6.84044	0.272	0.742188	0.00396923	0.479848	0.258	0.262	0.00627438	5.0382	5.64959	4.80712	6.15599	0.0887566	0.290699	0.0517637	0.204835
Initial CA1	No Injection	AKCA131	19-02-08	7.56399	6.6988	7.56399	0.004	0.500678	0.0958667	0.545347	0.19	0.296	0.00552064	6.71599	9.12373	6.62894	7.73299	0.0769319	0.436654	0.137656	0.00705322
Initial CA1	No Injection	AKCA131	19-02-08	7.58468	6.23206	7.58468	0.438	0.5255	0.0782154	0.447549	0.29	0.504	0.0120063	4.44144	6.18131	5.74464	6.16076	0.328007	0.0880731	0.00185118	0.0116907
Initial CA1	No Injection	AKCA131	19-02-08	9.21131	9.21131	5.42276	0.838	0.367428	0.2296	0.365071	0.416	0.288	0.0104754	7.62983	7.26098	7.1961	6.42068	0.327415	0.325516	0.120916	0.342832
Initial CA1	No Injection	AKCA131	19-02-08	9.0084	9.0084	8.59825	0.948	0.554658	0.0606564	0.899849	0	0.184	0.0120654	7.32952	7.64004	7.79025	5.40546	0.208052	0.312504	0.0892384	0.0108557
Initial CA1	No Injection	AKCA131	19-02-08	8.99493	8.99493	7.99155	0.012	0.495531	0.0999692	0.431014	0.38	0.278	0.00478172	5.41373	6.86145	5.15332	6.69155	0.162955	0.404452	0.122868	0.0818199
Initial CA1	No Injection	AKCA131	19-02-08	7.39344	5.22712	7.39344	0.004	0.0436865	0.685713	0.468899	0.262	1	0.00478329	5.58458	9.219	6.63883	7.43731	0.242865	0.248071	0.00932413	0.281031
Initial CA1	No Injection	AKCA131	19-02-08	9.14346	9.14346	5.08961	0.902	0.566765	0.0537846	0.146128	0.858	0.756	0.0124834	6.99354	4.71357	7.32421	5.30909	0.366789	0.172784	0.309732	0.122441
Initial CA1	No Injection	AKCA131	19-02-08	7.53509	6.38522	7.53509	0.768	0.812453	0.000697436	0.623733	0.098	0.112	0.00746734	4.31962	5.10795	7.81269	5.43254	0.649892	0.248533	0.567929	0.341718
Initial CA1	No Injection	AKCA131	19-02-08	19.3825	19.3825	6.3801	0.186	0.132095	0.562605	0.554967	0.104	0.408	0.0180917	6.88928	5.30168	5.74135	6.27942	0.414614	0.130157	0.101259	0.23758
Initial CA1	No Injection	AKCA131	19-02-08	14.1104	11.4995	14.1104	0.004	0.492806	0.102185	0.696116	0.018	0.742	0.00980811	6.9367	6.71253	6.75331	8.42054	0.262567	0.429087	0.384804	0.203849
Initial CA1	No Injection	AKCA131	19-02-08	6.75083	6.75083	4.24576	0	0.569229	0.0523385	0.71061	0.026	0.464	0.00562588	6.44743	8.386	7.50724	7.96263	0.358947	0.100837	0.0990322	0.0297787
Initial CA1	No Injection	AKCA131	19-02-08	9.2308	9.2308	6.7994	0.252	0.509711	0.0892615	0.65705	0.018	0.068	0.0154436	4.96643	6.08262	5.20479	6.68628	0.105393	0.447975	0.0878376	0.379363
Initial CA1	No Injection	AKCA131	19-02-08	9.10678	9.10678	6.27185	0.936	0.554799	0.0605538	0.84086	0	0.96	0.012839	4.46542	6.36759	5.68984	6.48473	0.0733973	0.626134	0.00972015	0.446595
Initial CA1	No Injection	AKCA131	19-02-08	7.80482	7.80482	5.46627	0.258	-0.056761	0.809908	0.380651	0.478	0.492	0.00788328	7.11442	7.27013	6.46861	7.82816	0.282924	0.507549	0.117781	0.419696
Initial CA1	No Injection	AKCA131	19-02-08	6.46687	5.8153	6.46687	0.002	0.32202	0.287344	0.489211	0.584	0.464	0.0184934	6.15407	7.20076	6.03541	6.41287	0.160707	0.0903526	0.219237	0.133289
Initial CA1	No Injection	AKCA131	19-02-08	14.5405	14.5405	12.9334	0.562	0.065906	0.655436	0.317634	0.532	0.65	0.0107901	6.38698	9.58838	7.5896	7.5465	0.233834	0.621851	0.193739	0.403204
Initial CA1	No Injection	AKCA131	19-02-08	8.41612	8.41612	4.5884	0.704	0.865113	0.000123077	0.861092	0	0.612	0.0126053	8.77286	8.69352	8.15186	7.86306	0.229912	0.175377	0.0590714	0.107938
Initial CA1	No Injection	AKCA131	19-02-08	10.9061	7.35415	10.9061	0.05	0.39793	0.193169	0.291381	0.564	0.824	0.00738346	5.82363	8.03851	5.58513	6.608	0.221401	0.451304	0.0586834	0.112536
Initial CA1	No Injection	AKCA131	19-02-08	11.7696	8.70216	11.7696	0.064	0.563486	0.0554462	0.718639	0.03	0.94	0.0115177	7.50422	8.28093	6.77209	7.99216	0.542383	0.0747766	0.0682629	0.0486853
Initial CA1	No Injection	AKCA131	19-02-08	9.5424	9.5424	6.97046	0.052	0.0178944	0.720215	0.284135	0.588	0.57	0.00783572	7.57175	6.9852	5.48831	6.1647	0.343831	0.16451	0.292993	0.0462261
Initial CA1	No Injection	AKCA131	19-02-08	8.75292	8.75292	7.46447	0.908	0.452338	0.137487	0.506302	0.154	0.078	0.0106123	7.84592	5.39621	7.88579	5.86172	0.550301	0.150958	0.344144	0.0750543
Initial CA1	No Injection	AKCA131	19-02-08	6.53893	6.53893	5.91601	0.22	0.501559	0.0950667	0.33988	0.672	0.496	0.00694496	6.6668	5.45973	6.50361	6.45084	0.445926	0.201761	0.0977177	0.580603
Initial CA1	No Injection	AKCA131	19-02-08	8.78963	7.36355	8.78963	0.016	0.476436	0.115374	0.273265	0.592	0.086	0.0111234	6.86874	7.34156	6.98047	8.05232	0.374952	0.207636	0.251588	0.187364
Initial CA1	No Injection	AKCA131	19-02-08	8.55125	8.55125	5.61506	0.1	0.161456	0.519497	0.474711	0.264	0.63	0.0154728	6.81051	5.68027	6.564	7.09715	0.243019	0.351683	0.106558	0.356968
Initial CA1	No Injection	AKCA131	19-02-08	7.15058	7.15058	7.0151	0.94	0.64103	0.0229538	0.415594	0.382	0.676	0.0197744	7.50323	5.16094	7.18846	5.78339	0.215054	0.159397	0.0680295	0.0637854
Initial CA1	No Injection	AKCA131	19-02-08	6.55984	6.55984	6.34141	0.644	0.925744	1.02564e-05	0.958949	0	0.188	0.0259886	3.4309	4.01227	3.47209	4.91099	0.210799	0.386183	0.000227945	0.523288
Initial CA1	No Injection	AKCA131	19-02-08	7.56697	7.56697	7.3281	0.636	0.273294	0.354862	0.447942	0.33	0.696	0.00835799	8.0784	8.32678	7.05855	6.68897	0.295123	0.180388	0.0834267	0.0107888
Initial CA1	No Injection	AKCA131	19-02-08	11.5886	11.5886	6.29526	0.038	0.236188	0.408072	0.659162	0.05	1	0.00759142	7.50186	8.14762	6.11849	6.7566	0.152728	0.199491	0.109181	0.0659326
Initial CA1	No Injection	AKCA131	19-02-08	9.44112	9.44112	7.19055	0.562	0.547452	0.0646462	0.38086	0.36	0.006	0.0171157	5.71729	8.00149	6.23085	7.09631	0.183996	0.306873	0.0386233	0.183759
Initial CA1	No Injection	AKCA131	19-02-08	8.21393	6.39668	8.21393	0.63	0.863258	0.000133333	0.838494	0	0	0.0228995	8.52891	6.88293	8.65795	6.13078	0.130568	0.338509	0.219092	0.179695
Initial CA1	No Injection	AKCA131	19-02-08	10.3418	10.3418	7.83474	0.05	0.587052	0.0432718	0.379805	0.512	0.104	0.019159	4.90061	6.92565	6.03338	7.56506	0.38156	0.464262	0.20235	0.621287
Initial CA1	No Injection	AKCA131	19-02-08	8.00819	6.03	8.00819	0.168	0.683773	0.0118564	0.864405	0	0.062	0.0115934	8.40336	7.86793	7.25161	6.79314	0.44903	0.106546	0.236359	0.032659
Initial CA1	No Injection	AKCA131	19-02-08	10.2774	10.2774	6.11201	0.108	0.143116	0.546256	0.278367	0.668	0.828	0.00524159	7.10058	6.88777	6.35588	7.06471	0.336009	0.219609	0.159998	0.21051
Initial CA1	No Injection	AKCA131	19-02-08	5.53545	5.05233	5.53545	0.838	0.925381	1.02564e-05	0.943273	0	0	0.0200756	5.18608	4.24516	4.9391	4.42903	0.0931241	0.340952	0.23967	0.407802
Initial CA1	No Injection	AKCA131	19-02-08	9.30193	8.78979	9.30193	0.304	0.159547	0.522318	0.605078	0.108	0.876	0.00717161	3.91537	7.57375	5.02573	6.99284	0.133878	0.14546	0.0810261	0.151525
Initial CA1	No Injection	AKCA131	19-02-08	7.52687	7.52687	5.45569	0.022	0.66395	0.0166359	0.320438	0.592	0.748	0.00752282	6.03729	7.15712	6.31821	7.24102	0.181744	0.112939	0.287462	0.0404296
Initial CA1	No Injection	AKCA131	19-02-08	8.2386	8.2386	6.621	0.444	0.560093	0.0573333	0.759832	0	0.544	0.00961007	5.42729	5.59487	6.54444	7.039	0.221429	0.120375	0.358323	0.0530836
Initial CA1	No Injection	AKCA131	19-02-08	7.91448	7.91448	6.74494	0.918	0.413371	0.176626	0.512021	0.16	0.318	0.00919338	7.07899	5.52562	6.08161	6.40402	0.320964	0.305174	0.0645282	0.256865
Initial CA1	No Injection	AKCA131	19-02-08	9.76702	9.76702	9.15493	0.514	0.334888	0.269959	0.478589	0.196	0.588	0.00752454	7.70511	5.71804	6.03363	6.16184	0.147864	0.240857	0.00811973	0.0957529
Initial CA1	No Injection	AKCA131	19-02-08	8.98202	8.98202	6.93961	0.38	0.287877	0.334451	0.330069	0.508	0.298	0.00967122	4.70946	5.36823	6.15994	6.66481	0.404786	0.220287	0.428167	0.151501
Initial CA1	No Injection	AKCA131	19-02-08	8.49902	6.92492	8.49902	0.874	0.760214	0.00258462	0.764884	0.006	0.948	0.0241566	7.56817	5.40463	7.52784	5.71136	0.131421	0.327346	0.0380595	0.293568
Initial CA1	No Injection	AKCA131	19-02-08	8.24483	8.24483	5.00219	0.196	0.783221	0.00146667	0.770124	0.012	0.036	0.00794152	3.23182	5.62555	5.47556	7.18519	0.462847	0.0774157	0.245754	0.00839119
Initial CA1	No Injection	AKCA131	19-02-08	6.39852	6.39852	6.20427	0.026	0.312368	0.299897	0.870475	0.002	0.096	0.00912258	4.58016	7.44955	5.80002	6.20663	0.270205	0.305121	0.150719	0.0323162
Initial CA1	No Injection	AKCA131	19-02-08	7.53427	7.53427	5.41815	0.016	0.496376	0.0993128	0.598899	0.096	0.2	0.00967841	4.26129	6.88372	5.48309	7.22096	0.232294	0.352502	0.0498899	0.362159
Initial CA1	No Injection	AKCA131	19-02-08	10.788	6.67174	10.788	0.05	0.464358	0.126185	0.447563	0.288	0.018	0.0111503	5.31582	4.88118	4.95904	6.23488	0.369797	0.132277	0.0674175	0.186207
Initial CA1	No Injection	AKCA131	19-02-08	8.85577	8.00898	8.85577	0.296	0.629437	0.0265333	0.439204	0.336	0.108	0.00866442	5.00531	5.74082	6.3512	7.19679	0.138831	0.124022	0.172657	0.114314
Initial CA1	No Injection	AKCA131	19-02-08	9.93455	8.13606	9.93455	0.218	0.374581	0.221067	0.795331	0.008	0.206	0.00733659	4.58647	8.23516	6.00449	7.36791	0.13579	0.13492	0.110585	0.267513
Initial CA1	No Injection	AKCA131	19-02-08	14.7767	8.85499	14.7767	0.508	0.576612	0.0485641	0.611281	0.058	0.384	0.0119906	5.7927	4.06611	5.95708	5.36331	0.238381	0.163892	0.162728	0.0269763
Initial CA1	No Injection	AKCA131	19-02-08	9.34505	8.2896	9.34505	0.84	0.64083	0.0230462	0.370295	0.482	0.018	0.00980689	8.27735	4.96104	7.07515	6.18015	0.601769	0.137177	0.0576616	0.575706
Initial CA1	No Injection	AKCA131	19-02-08	8.55011	8.55011	6.97626	0.928	-0.135051	0.884215	0.0719	0.91	0.528	0.00739911	7.35121	7.54924	5.78801	6.51352	0.474163	0.118072	0.700606	0.101153
Initial CA1	No Injection	AKCA131	19-02-08	12.9109	12.9109	6.55806	0.958	0.640335	0.0232513	0.593315	0.112	0.01	0.010452	5.75717	4.59404	5.64289	5.15837	0.129334	0.141638	0.214926	0.0855481
Initial CA1	No Injection	AKCA131	19-02-08	10.9259	10.9259	7.63932	0.576	0.710319	0.00771282	0.567507	0.148	0.026	0.011726	6.70026	7.70167	7.08055	6.77359	0.203364	0.105767	0.0592069	0.188508
Initial CA1	No Injection	AKCA131	19-02-08	8.97167	8.97167	8.1809	0.17	0.317716	0.292892	0.381993	0.396	0.084	0.0082892	6.88545	6.94682	6.19648	7.03292	0.0854423	0.481007	0.077665	0.332618
Initial CA1	No Injection	AKCA131	19-02-08	6.75665	6.75665	6.3911	0.882	0.34988	0.251108	0.382806	0.508	0.138	0.009411	7.50473	6.64191	6.17226	5.55138	0.288514	0.0890372	0.137258	0.161602
Initial CA1	No Injection	AKCA131	19-02-08	10.4838	10.4838	5.3672	0.262	0.0651717	0.65639	0.450467	0.25	0.74	0.0108546	6.52084	7.64188	6.18984	6.81427	0.231077	0.19527	0.0689095	0.310523
Initial CA1	No Injection	AKCA131	19-02-08	6.30267	6.30267	5.20369	0.992	0.246464	0.392697	0.519144	0.166	0.176	0.0150251	6.53413	7.07776	6.01033	6.31671	0.188223	0.245716	0.163916	0.288856
Initial CA1	No Injection	AKCA131	19-02-08	10.9272	9.12571	10.9272	0.632	-0.0425299	0.79359	0.352498	0.548	0.294	0.00767281	4.97836	6.37949	5.59942	6.4615	0.147177	0.143888	0.0376041	0.165466
Initial CA1	No Injection	AKCA131	19-02-08	9.54712	9.54712	8.29347	0.47	0.112734	0.590492	0.366269	0.48	0.898	0.0105216	4.9007	6.08132	6.47949	5.85917	0.4329	0.161897	0.332375	0.168263
Initial CA1	No Injection	AKCA131	19-02-08	8.17506	8.17506	8.11101	0.044	0.33332	0.272031	0.5239	0.154	0.85	0.010296	5.26025	5.75151	5.98993	7.15309	0.233617	0.351003	0.15731	0.224896
Initial CA1	No Injection	AKCA131	19-02-08	7.03015	7.03015	5.9362	0.084	0.62236	0.0287897	0.468832	0.332	0.026	0.00792165	7.04506	7.82694	6.14684	6.75531	0.150784	0.450107	0.181816	0.490245
Initial CA1	No Injection	AKCA131	19-02-08	9.98798	9.98798	8.32793	0.86	0.743237	0.00382564	0.47398	0.284	0.064	0.0152582	8.10498	5.08884	6.25603	5.10743	0.182989	0.175154	0.0462865	0.455336
Initial CA1	No Injection	AKCA131	19-02-08	6.88822	6.88822	6.70728	0.742	0.403391	0.187077	0.324676	0.66	0.02	0.0166337	5.32105	6.08569	5.71938	5.05186	0.331166	0.194827	0.402689	0.0993871
Initial CA1	No Injection	AKCA131	19-02-08	9.46903	9.46903	8.75354	0.154	0.572644	0.0505128	0.456242	0.276	0.654	0.00940304	5.57424	6.06488	6.38421	6.26138	0.125918	0.157149	0.0781614	0.101397
Initial CA1	No Injection	AKCA131	19-02-08	8.54243	8.54243	6.98906	0.182	0.588656	0.0426051	0.629809	0.062	0.308	0.0116992	5.49276	5.4747	6.22963	7.9831	0.133422	0.511087	0.0875566	0.335388
Initial CA1	No Injection	AKCA131	19-02-08	9.32664	9.32664	6.3307	0.94	0.097767	0.611662	0.367192	0.456	0.218	0.0301937	8.4473	5.76462	6.11412	6.39529	0.184457	0.171935	0.272748	0.0545295
Initial CA1	No Injection	AKCA131	19-02-08	7.12039	6.01384	7.12039	0.302	0.568384	0.0528615	0.13733	0.858	0.288	0.0245365	5.92664	7.04717	6.36842	6.9199	0.312034	0.261153	0.0177934	0.183613
Initial CA1	No Injection	AKCA131	19-02-08	7.00676	6.62628	7.00676	0.704	0.619323	0.0298872	0.514811	0.218	0.546	0.00902237	6.19965	6.29915	5.72522	5.69782	0.177169	0.114631	0.0255068	0.0348702
Initial CA1	No Injection	AKCA131	19-02-08	9.28003	6.98834	9.28003	0.06	0.72384	0.00582564	0.77911	0.006	0.232	0.00868903	6.79106	8.12124	6.10325	8.0598	0.277635	0.247346	0.485961	0.0317352
Initial CA1	No Injection	AKCA131	19-02-08	12.0296	12.0296	6.8304	0.606	0.47698	0.114862	0.315205	0.562	0.076	0.0139089	8.11406	6.85472	6.7073	6.34037	0.197901	0.145359	0.196077	0.175256
Initial CA1	No Injection	AKCA131	19-02-08	13.4163	7.42507	13.4163	0.586	0.326792	0.280697	0.471856	0.316	0.334	0.0114465	6.96141	5.17393	5.20267	6.3131	0.2892	0.100276	0.175756	0.478985
Initial CA1	No Injection	AKCA131	19-02-08	13.7071	13.7071	8.18162	0.066	0.0102505	0.729754	0.601119	0.098	0.308	0.0119318	6.48977	5.83496	6.01012	6.16685	0.148446	0.129075	0.078038	0.180355
Initial CA1	No Injection	AKCA131	19-02-08	7.88256	5.64492	7.88256	0.014	0.590089	0.0419795	0.68743	0.022	0.514	0.0100336	6.86157	7.58089	7.47487	7.50209	0.0735896	0.715909	0.0640317	0.727105
Initial CA1	No Injection	AKCA131	19-02-08	8.05597	6.69385	8.05597	0.816	0.667206	0.0158564	0.688521	0.03	0.048	0.0182583	5.30425	5.71756	5.89606	6.11378	0.135743	0.409567	0.184377	0.336961
Initial CA1	No Injection	AKCA131	19-02-08	7.18293	7.18293	6.15316	0.336	0.0155809	0.72319	0.442589	0.314	0.398	0.00796214	5.75395	6.16665	5.95153	6.64482	0.4057	0.112857	0.0940786	0.431282
Initial CA1	No Injection	AKCA131	19-02-08	10.2343	7.07148	10.2343	0.596	0.0332996	0.699969	0.548106	0.148	0.162	0.00575343	7.93223	8.31715	7.774	7.14139	0.117073	0.561113	0.043707	0.419573
Initial CA1	No Injection	AKCA131	19-02-08	9.39966	8.51837	9.39966	0.468	0.421912	0.1676	0.799297	0.006	0.43	0.00900115	4.59363	5.6748	5.66531	6.83502	0.149269	0.271812	0.198735	0.283958
Initial CA1	No Injection	AKCA131	19-02-08	6.98801	6.98801	6.72656	0.31	0.956021	0	0.949177	0	0.39	0.0159357	3.2765	4.2992	4.1405	5.3462	0.203195	0.414978	0.044271	0.604261
Initial CA1	No Injection	AKCA131	19-02-08	12.1438	12.1438	5.31081	0.362	0.290418	0.330533	0.679517	0.038	0.304	0.00881172	5.37337	6.76441	6.34803	6.93247	0.269284	0.114635	0.0857885	0.0550954
Initial CA1	No Injection	AKCA131	19-02-08	8.80824	8.80824	7.58724	0.876	0.750342	0.00321026	0.42788	0.392	0.504	0.0146383	6.69832	5.74316	7.02489	5.88427	0.140481	0.172305	0.186813	0.0354044
Initial CA1	No Injection	AKCA131	19-02-08	8.99443	8.99443	7.72795	0.014	0.73406	0.00471795	0.471125	0.246	0.832	0.00815338	6.33202	7.53281	5.72713	7.3181	0.226824	0.384259	0.0528928	0.192657
Initial CA1	No Injection	AKCA131	19-02-08	7.13242	6.95839	7.13242	0.19	-0.0121811	0.758215	0.266221	0.76	0.478	0.00774396	5.2346	6.78135	6.09497	6.93547	0.2658	0.156319	0.178468	0.0860287
Initial CA1	No Injection	AKCA131	19-02-08	8.56022	8.56022	5.73491	0.17	0.598587	0.0380821	0.583664	0.094	0	0.0156455	7.8577	7.57389	7.11964	6.58682	0.300139	0.189224	0.112868	0.0209241
Initial CA1	No Injection	AKCA131	19-02-08	8.84005	8.84005	8.5665	0.874	0.491407	0.103231	0.594845	0.096	0.142	0.0087298	6.83584	6.60882	5.33003	6.13377	0.434079	0.129623	0.0665313	0.14088
Initial CA1	No Injection	AKCA131	19-02-08	6.49369	6.49369	5.64975	0.018	0.523621	0.0793538	0.634529	0.1	0.094	0.00633809	5.98501	7.86649	6.072	6.60353	0.0809386	0.20909	0.0701615	0.108762
Initial CA1	No Injection	AKCA131	19-02-08	11.1197	7.96683	11.1197	0.714	0.455128	0.134749	0.463198	0.292	0.788	0.00904741	7.57102	5.66163	6.18558	6.87339	0.227255	0.0987459	0.0459759	0.236859
Initial CA1	No Injection	AKCA131	19-02-08	8.84007	7.78194	8.84007	0.952	0.738282	0.00434872	0.585892	0.074	0.176	0.0244683	5.98273	5.66912	6.72311	4.99861	0.209553	0.238434	0.210259	0.28411
Initial CA1	No Injection	AKCA131	19-02-08	9.83211	9.83211	5.45143	0.956	0.468768	0.122308	0.31053	0.722	0.44	0.0194744	6.16336	5.75799	6.14451	4.76484	0.492876	0.101742	0.267982	0.058989
Initial CA1	No Injection	AKCA131	19-02-08	6.93241	6.93241	6.43523	0.164	0.382982	0.210933	0.702913	0.022	0.186	0.0128612	5.29242	5.59241	5.57277	6.58724	0.131289	0.319889	0.0079205	0.399736
Initial CA1	No Injection	AKCA131	19-02-08	8.43711	6.81079	8.43711	0.886	0.407293	0.183169	0.449103	0.36	0.824	0.0152894	5.84254	6.51511	6.7683	6.6056	0.144333	0.137324	0.259317	0.0233664
Initial CA1	No Injection	AKCA131	19-02-08	7.45967	7.45967	6.74437	0.784	0.556839	0.0592	0.634994	0.058	0.008	0.00761887	4.41103	6.35881	5.34228	6.65268	0.188536	0.23456	0.0649035	0.117334
Initial CA1	No Injection	AKCA131	19-02-08	11.3822	8.89981	11.3822	0.498	0.561095	0.056759	0.404928	0.436	0.094	0.0138541	5.41276	6.91431	7.07875	7.62425	0.21045	0.158199	0.127555	0.224512
Initial CA1	No Injection	AKCA131	19-02-08	6.17174	6.17174	6.06977	0.454	0.80669	0.000861538	0.596246	0.07	0.026	0.0239308	5.36104	6.565	5.9813	6.14267	0.391639	0.132955	0.398286	0.0532056
Initial CA1	No Injection	AKCA131	19-02-08	10.3553	10.3553	8.77416	0.758	-0.00778495	0.752492	0.87907	0	0.9	0.0111094	4.73718	6.94118	6.18479	6.80614	0.123227	0.277906	0.0329291	0.103771
Initial CA1	No Injection	AKCA131	19-02-08	14.2165	14.2165	12.5478	0.664	0.0200912	0.717426	0.174796	0.862	0.35	0.0115476	6.96271	6.21095	6.31226	6.82151	0.137134	0.439252	0.23969	0.348925
Initial CA1	No Injection	AKCA131	19-02-08	14.026	7.57979	14.026	0.708	-0.0727621	0.827282	0.516736	0.188	0.71	0.0111677	5.52797	6.70851	6.41293	6.09264	0.157111	0.255651	0.0129675	0.130927
Initial CA1	No Injection	AKCA131	19-02-08	13.7476	13.7476	6.55036	0.876	0.740699	0.00417436	0.79766	0.004	0.362	0.0290797	7.92351	5.08628	7.64012	5.06498	0.242187	0.379599	0.0609938	0.210834
Initial CA1	No Injection	AKCA131	19-02-08	11.3328	11.3328	6.2574	0.386	-0.172103	0.913303	0.454861	0.266	0.706	0.0168601	5.90815	7.51449	5.36472	6.4077	0.254067	0.162673	0.00623122	0.110856
Initial CA1	No Injection	AKCA131	19-02-08	7.61492	6.94489	7.61492	0.816	0.680712	0.0125231	0.337331	0.678	0.082	0.0164877	6.10181	6.03487	5.89291	5.20115	0.163001	0.315376	0.00647389	0.494234
Initial CA1	No Injection	AKCA131	19-02-08	7.78304	7.78304	7.60931	0.006	0.434275	0.154892	0.707655	0.016	0.834	0.00931465	7.01517	8.66622	7.27239	6.98622	0.21107	0.337065	0.0495641	0.0580114
Initial CA1	No Injection	AKCA131	19-02-08	8.72989	8.50698	8.72989	0.432	0.468165	0.122903	0.658284	0.06	0.288	0.0113572	6.15142	5.16479	5.4422	6.49273	0.461806	0.282356	0.176349	0.275234
Initial CA1	No Injection	AKCA131	19-02-08	10.8732	7.85961	10.8732	0.066	-0.226207	0.946	0.0294101	0.986	0.1	0.00616517	6.25646	7.14727	5.38375	6.50399	0.317217	0.280267	0.0257033	0.233034
Initial CA1	No Injection	AKCA131	19-02-08	7.88566	7.88566	7.73862	0.44	0.155898	0.527662	0.646354	0.028	0.214	0.0090777	5.56422	6.31179	5.78658	6.21718	0.175248	0.108937	0.132101	0.105678
Initial CA1	No Injection	AKCA131	19-02-08	9.45465	9.45465	7.05092	0.076	0.277046	0.349549	0.447841	0.36	0.38	0.0109694	4.85643	5.73483	6.50901	7.35914	0.38076	0.11535	0.188379	0.0291916
Initial CA1	No Injection	AKCA131	19-02-08	8.53415	5.81328	8.53415	0.026	0.291283	0.329323	0.336876	0.59	0.948	0.00462322	4.49098	7.29012	6.29714	7.64404	0.437914	0.154734	0.502695	0.123725
Initial CA1	No Injection	AKCA131	19-02-08	11.8018	11.8018	5.37985	0.66	0.267665	0.362944	0.691	0.022	0.214	0.0156697	7.23941	5.59562	6.43065	6.67976	0.128315	0.426037	0.0952628	0.253079
Initial CA1	No Injection	AKCA131	19-02-08	8.61044	8.61044	7.69723	0.314	0.523639	0.0793436	0.680368	0.034	0.216	0.00985288	5.22407	4.89748	5.5039	6.65116	0.624399	0.0737184	0.582017	0.189993
Initial CA1	No Injection	AKCA131	19-02-08	8.20195	8.20195	7.93957	0.004	0.551816	0.0621641	0.64949	0.044	0.642	0.00895583	5.44405	7.39268	5.53333	7.79846	0.13723	0.180869	0.357249	0.0851337
Initial CA1	No Injection	AKCA131	19-02-08	8.75681	8.75681	6.43673	0.932	0.920707	1.02564e-05	0.575707	0.11	0.486	0.0233446	7.39628	4.479	7.16132	5.40975	0.335467	0.178535	0.0775414	0.566204
Initial CA1	No Injection	AKCA131	19-02-08	10.1984	9.30601	10.1984	0.028	0.646994	0.0211179	0.732707	0.008	0.552	0.00782731	7.29811	8.60657	6.74659	7.46537	0.238166	0.117753	0.126207	0.0813827
Initial CA1	No Injection	AKCA131	19-02-08	11.2238	11.2238	8.29457	0.362	-0.0245084	0.772626	0.403733	0.41	0.666	0.0134898	7.77651	5.111	6.06949	6.70313	0.303219	0.487077	0.0388693	0.267674
Initial CA1	No Injection	AKCA131	19-02-08	7.88515	7.88515	7.56828	0.418	0.580982	0.0461538	0.503069	0.198	0.562	0.00959413	6.17277	8.03769	6.17868	6.76615	0.274334	0.390616	0.273659	0.0918361
Initial CA1	No Injection	AKCA131	19-02-08	8.04112	7.62505	8.04112	0.318	0.380565	0.214021	0.457007	0.318	0.008	0.0107332	5.492	6.05785	6.56434	5.99249	0.177784	0.150309	0.105945	0.0157065
Initial CA1	No Injection	AKCA131	19-02-08	9.7144	9.7144	7.65939	0.906	0.580981	0.0461538	0.890957	0.004	0.378	0.0112995	4.61034	4.72313	6.3335	6.40045	0.0966744	0.126302	0.232639	0.235568
Initial CA1	No Injection	AKCA131	19-02-08	8.80423	8.80423	5.8003	0.01	0.168072	0.50961	0.545897	0.272	0.362	0.0230786	5.19516	7.63187	5.84953	6.5434	0.13922	0.225154	0.341683	0.02015
Initial CA1	No Injection	AKCA131	19-02-08	10.2782	10.2782	7.22315	0.03	-0.106498	0.859795	0.223592	0.8	0.536	0.012059	5.57902	7.51055	6.00711	7.23707	0.210229	0.154341	0.116488	0.217267
Initial CA1	No Injection	AKCA131	19-02-08	9.41103	9.41103	7.99786	0.33	0.211889	0.44359	0.35687	0.586	0.804	0.00924474	6.60039	7.57241	6.67326	6.7537	0.126318	0.136422	0.185423	0.0280931
Initial CA1	No Injection	AKCA131	19-02-08	7.97164	7.97164	6.85578	0.056	0.240543	0.401344	0.446543	0.446	0.704	0.00927726	5.76981	6.63476	6.32251	7.00835	0.347916	0.101983	0.170909	0.540412
Initial CA1	No Injection	AKCA131	19-02-08	7.39665	7.39665	5.28597	0.356	-0.033575	0.783364	0.413341	0.412	0.776	0.00757209	5.86019	6.95538	6.35357	6.68158	0.550248	0.254734	0.348203	0.283216
Initial CA1	No Injection	AKCA131	19-02-08	5.9993	5.9993	3.04939	0.006	0.357974	0.241179	0.589767	0.154	0.552	0.0276348	6.21445	7.40506	6.35252	6.94957	0.105984	0.301259	0.0110269	0.0388758
Initial CA1	No Injection	AKCA131	19-02-08	6.6477	6.6477	6.32569	0.062	0.10102	0.60719	0.410735	0.514	0.836	0.00999863	6.98034	7.88171	6.28426	5.63469	0.218891	0.327282	0.192783	0.274311
Initial CA1	No Injection	AKCA131	19-02-08	6.48444	6.06712	6.48444	0	0.515085	0.0854359	0.693998	0.052	0.398	0.0155586	5.19785	7.02281	5.84602	6.65092	0.168846	0.11575	0.133459	0.0815544
Initial CA1	No Injection	AKCA131	19-02-08	9.52083	9.52083	5.9308	0.558	0.483817	0.109282	0.202064	0.806	0.264	0.00696265	7.45736	6.14235	6.7618	6.65349	0.271222	0.266407	0.315831	0.20961
Initial CA1	No Injection	AKCA131	19-02-08	10.6028	9.59117	10.6028	0.534	0.3784	0.216441	0.505462	0.252	0.01	0.0141009	5.33177	6.07922	5.7388	6.18751	0.185404	0.418799	0.112691	0.114978
Initial CA1	No Injection	AKCA131	19-02-08	10.1781	10.1781	9.53436	0.598	0.3906	0.201662	0.536441	0.15	0.238	0.00670068	5.07734	4.79634	5.42693	5.92048	0.237641	0.274805	0.126114	0.156584
Initial CA1	No Injection	AKCA131	19-02-08	6.65384	6.65384	6.28899	0	0.42263	0.166831	0.559101	0.29	0.236	0.014769	5.31797	7.62466	5.92559	6.65302	0.1092	0.125416	0.121491	0.0548121
Initial CA1	No Injection	AKCA131	19-02-08	6.59367	5.05961	6.59367	0.004	0.52121	0.0811077	0.491037	0.356	0.202	0.0094546	4.33062	7.73625	5.79441	7.1061	0.57247	0.0421264	0.410227	0.120005
Initial CA1	No Injection	AKCA131	19-02-08	15.4012	15.4012	12.0838	0.202	0.449457	0.140267	0.512973	0.22	0.476	0.00807821	7.94885	6.45291	7.03505	6.67548	0.319336	0.341181	0.0377028	0.0661282
Initial CA1	No Injection	AKCA131	19-02-08	3.6686	3.64293	3.6686	0.196	0.391282	0.200821	0.657305	0.152	0.474	0.0105536	6.27802	7.10068	6.10647	6.44379	0.160105	0.0955942	0.150854	0.137039
Initial CA1	No Injection	AKCA131	19-02-08	3.73823	3.72412	3.73823	0.51	0.510596	0.0886051	0.558676	0.17	0.012	0.00821191	5.91123	6.6095	6.33782	6.41459	0.101312	0.143915	0.137274	0.0540916
Initial CA1	No Injection	AKCA131	19-02-08	7.88625	7.88625	6.13912	0.324	0.332637	0.272851	0.59582	0.116	0	0.0127481	5.47539	5.64106	5.62501	6.6334	0.171843	0.324407	0.0055581	0.420216
Initial CA1	No Injection	AKCA131	19-02-08	6.19661	6.02297	6.19661	0.138	0.293043	0.326954	0.692821	0.046	0.422	0.0074158	5.70523	7.10908	5.84884	6.92507	0.24051	0.307416	0.0979598	0.361288
Initial CA1	No Injection	AKCA131	19-02-09	6.08242	6.08242	4.94319	0.756	0.410102	0.222664	0.480787	0.166	0.016	0.00815215	7.53888	7.60082	7.15382	6.38169	0.403023	0.146687	0.131006	0.0978598
Initial CA1	No Injection	AKCA131	19-02-09	6.5659	6.5659	4.11828	0.71	0.677549	0.0233744	0.690154	0.01	0.798	0.0203488	7.00303	6.63291	7.38289	5.70508	0.169774	0.220157	0.124566	0.0138551
Initial CA1	No Injection	AKCA131	19-02-09	8.01075	8.01075	4.29216	0.002	0.762031	0.00538389	0.547108	0.046	0.356	0.0127567	5.44178	6.74935	5.27459	7.08725	0.255802	0.273536	0.207174	0.138629
Initial CA1	No Injection	AKCA131	19-02-09	12.0982	12.0982	6.88349	0.694	0.643277	0.0360095	0.761082	0.002	0.996	0.0152721	7.82976	5.61842	4.46475	6.87798	0.113318	0.215707	0.0241517	0.0129548
Initial CA1	No Injection	AKCA131	19-02-09	6.61529	6.61529	3.97609	0.672	0.433034	0.196218	0.613693	0.058	0.01	0.00897201	7.12815	5.80125	7.58357	8.02842	0.19346	0.205761	0.141889	0.128201
Initial CA1	No Injection	AKCA131	19-02-09	8.03373	7.2062	8.03373	0.066	0.438311	0.190464	0.68029	0.026	0.082	0.00897344	6.07105	6.27916	6.66919	7.7816	0.0971792	0.571812	0.000619561	0.113228
Initial CA1	No Injection	AKCA131	19-02-09	5.41834	5.41834	4.29647	0.466	0.675023	0.0242938	0.630282	0.02	0.39	0.00884851	7.20769	7.13069	7.13454	6.49736	0.213975	0.212377	0.0587563	0.135249
Initial CA1	No Injection	AKCA131	19-02-09	7.52068	7.52068	4.7858	0.562	0.170918	0.547137	0.618555	0.07	0.298	0.00611624	4.49004	6.8906	6.81162	7.96458	0.140638	0.289691	0.303669	0.0120424
Initial CA1	No Injection	AKCA131	19-02-09	6.22261	6.22261	4.95607	0.386	0.329689	0.322152	0.43405	0.286	0.032	0.00474973	5.87895	6.82709	5.29798	7.09798	0.140684	0.234057	0.200163	0.125168
Initial CA1	No Injection	AKCA131	19-02-09	6.70351	6.70351	5.47122	0.256	0.273464	0.401479	0.212483	0.76	0.378	0.0071606	6.35302	7.60679	6.92743	7.09833	0.129266	0.130455	0.0496149	0.0101298
Initial CA1	No Injection	AKCA131	19-02-09	9.26576	9.26576	4.58841	0.95	0.463925	0.162673	0.508123	0.126	0	0.0123635	7.31616	6.99693	8.26291	6.13198	0.249922	0.294018	0.116918	0.0270493
Initial CA1	No Injection	AKCA131	19-02-09	7.11767	7.00037	7.11767	0.004	0.103464	0.642123	0.593827	0.044	0.232	0.0044801	5.72794	7.0863	6.00826	8.59364	0.121194	0.494844	0.13414	0.366647
Initial CA1	No Injection	AKCA131	19-02-09	6.64388	6.64388	4.85262	0.026	0.583264	0.0663128	0.517152	0.128	0.038	0.0164595	7.51903	7.73355	7.71303	8.04897	0.225511	0.131831	0.0405882	0.15434
Initial CA1	No Injection	AKCA131	19-02-09	6.54114	6.54114	3.97654	0.456	0.658532	0.0303318	0.732663	0.002	0.16	0.0352449	6.57414	5.64242	6.15272	6.53916	0.268728	0.201499	0.031742	0.165261
Initial CA1	No Injection	AKCA131	19-02-09	9.15626	9.15626	8.55448	0.7	0.548542	0.0893934	0.739014	0.006	0.048	0.00598389	4.43166	4.78495	4.24818	5.5025	0.145645	0.152034	0.0629277	0.297028
Initial CA1	No Injection	AKCA131	19-02-09	11.6291	11.6291	3.92032	0.606	0.706409	0.0153555	0.412207	0.242	0.192	0.0105036	6.04496	6.47785	5.66538	5.92334	0.1695	0.338074	0.130789	0.345936
Initial CA1	No Injection	AKCA131	19-02-09	8.39075	8.39075	5.9837	0.206	0.559142	0.081981	0.643007	0.038	0.002	0.0135844	7.3971	5.94837	5.52588	4.5606	0.321398	0.121448	0.130867	0.130294
Initial CA1	No Injection	AKCA131	19-02-09	8.17947	8.17947	3.67674	0.778	0.531487	0.10236	0.574256	0.04	0.004	0.0114715	7.97625	6.54741	6.73958	6.10709	0.118532	0.339406	0.0578398	0.221633
Initial CA1	No Injection	AKCA131	19-02-09	9.29776	8.69437	9.29776	0.864	0.105189	0.639678	0.308263	0.51	0.538	0.00752891	6.11767	8.26908	6.02689	9.25659	0.41214	0.153365	0.368458	0.26364
Initial CA1	No Injection	AKCA131	19-02-09	6.47291	6.47291	4.70944	0.828	0.610193	0.0512133	0.442442	0.184	0.146	0.0110837	6.45324	6.00299	6.20134	6.01852	0.168929	0.294578	0.150662	0.132589
Initial CA1	No Injection	AKCA131	19-02-09	13.9611	8.24433	13.9611	0.082	0.302671	0.359573	0.538924	0.182	0.088	0.0065661	6.05654	5.42635	5.29078	9.50947	0.499584	0.184636	0.272628	0.211127
Initial CA1	No Injection	AKCA131	19-02-09	6.58987	6.58987	4.84581	0.216	0.415153	0.216559	0.672736	0.048	0.12	0.00583586	4.64693	4.45291	5.50964	5.64178	0.201682	0.430902	0.0571359	0.159163
Initial CA1	No Injection	AKCA131	19-02-09	7.09799	7.09799	4.72022	0.278	0.644823	0.0352701	0.508394	0.136	0.528	0.00365223	4.99577	4.40156	5.46887	6.19406	0.374713	0.274557	0.13994	0.116282
Initial CA1	No Injection	AKCA131	19-02-09	8.04016	8.04016	3.96723	0.538	0.643445	0.0359242	0.855655	0.002	0.026	0.029047	7.02386	5.58952	7.1044	5.31163	0.435821	0.0593297	0.0256531	0.304512
Initial CA1	No Injection	AKCA131	19-02-09	8.01312	6.89242	8.01312	0.382	0.103178	0.642483	0.398315	0.416	0.672	0.00765041	4.9524	6.04521	4.8394	5.06622	0.309416	0.119426	0.108613	0.264945
Initial CA1	No Injection	AKCA131	19-02-09	7.30957	7.30957	5.51976	0.788	0.796361	0.0024455	0.841278	0	0.652	0.0391588	6.73309	6.37003	5.81778	4.81179	0.0989223	0.418983	0.0738276	0.164998
Initial CA1	No Injection	AKCA131	19-02-09	14.2064	14.2064	6.53416	0.214	0.524666	0.107915	0.493784	0.148	0.102	0.00892715	7.83095	6.30127	5.93929	5.04902	0.183443	0.128644	0.137634	0.0556499
Initial CA1	No Injection	AKCA131	19-02-09	5.97776	5.97776	5.11812	0.086	0.813864	0.00146919	0.551146	0.128	0.158	0.0153189	5.23445	5.9902	6.38404	6.5401	0.0921317	0.278748	0.144097	0.02272
Initial CA1	No Injection	AKCA131	19-02-09	9.15718	8.63919	9.15718	0.194	0.443614	0.18491	0.538435	0.086	0.642	0.00874795	5.06982	7.0469	6.98324	6.93039	0.162355	0.201714	0.121649	0.0818505
Initial CA1	No Injection	AKCA131	19-02-09	9.95674	9.95674	7.33024	0.028	0.00799436	0.764152	0.371998	0.34	0.404	0.00427374	6.26759	7.37686	5.44092	7.30727	0.19148	0.356014	0.0978943	0.345215
Initial CA1	No Injection	AKCA131	19-02-09	10.7103	10.7103	6.48226	0.01	0.399344	0.235327	0.411816	0.354	0.18	0.00434517	6.28401	7.57521	5.27431	8.82003	0.144122	0.205052	0.136173	0.0780556
Initial CA1	No Injection	AKCA131	19-02-09	7.38875	7.38875	5.26169	0.088	0.355821	0.288578	0.466734	0.21	0.002	0.00859464	6.20717	7.72278	6.82997	6.42761	0.143507	0.116945	0.0687959	0.0201458
Initial CA1	No Injection	AKCA131	19-02-09	11.8586	11.8586	6.87513	0.63	0.406849	0.22654	0.448328	0.226	0.448	0.00622638	5.97388	6.04753	6.56649	7.13103	0.167004	0.217058	0.0543191	0.133907
Initial CA1	No Injection	AKCA131	19-02-09	10.3599	10.3599	7.28651	0	0.216311	0.48236	0.316564	0.54	0.196	0.00876837	5.60369	7.64367	6.21182	7.35549	0.124873	0.443413	0.0401205	0.127665
Initial CA1	No Injection	AKCA131	19-02-09	9.01766	9.01766	5.20677	0.148	-0.05385	0.83164	0.558277	0.156	0.932	0.00707528	3.54101	4.19598	4.95775	5.57139	0.184953	0.415524	0.150568	0.167577
Initial CA1	No Injection	AKCA131	19-02-09	6.50069	6.50069	5.95333	0.002	0.750164	0.00690995	0.840205	0	0.226	0.0142603	7.03367	9.00326	6.61132	8.56953	0.125035	0.114312	0.0989592	0.0990305
Initial CA1	No Injection	AKCA131	19-02-09	8.55017	8.55017	3.75826	0.3	0.0978425	0.650265	0.364369	0.378	0.71	0.00971409	7.19314	6.73604	7.07061	7.56185	0.202004	0.203778	0.156705	0.0872326
Initial CA1	No Injection	AKCA131	19-02-09	9.95229	9.95229	6.40181	0.444	0.387547	0.249242	0.30242	0.582	0	0.00753363	8.95703	6.65987	5.86328	7.48057	0.257108	0.569584	0.064819	0.328166
Initial CA1	No Injection	AKCA131	19-02-09	7.63966	7.63966	5.55357	0.026	0.634763	0.0396303	0.633512	0.042	0.628	0.0114334	4.26885	6.16125	3.90207	7.858	0.325326	0.34587	0.203544	0.292351
Initial CA1	No Injection	AKCA131	19-02-09	10.3779	9.60632	10.3779	0.902	-0.106339	0.878976	0.257932	0.574	0.286	0.0105469	7.76575	6.08191	8.0321	6.36667	0.219402	0.342627	0.196667	0.298935
Initial CA1	No Injection	AKCA131	19-02-09	6.74302	6.74302	5.93068	0.868	0.681752	0.0220474	0.493502	0.156	0.544	0.0245618	6.0952	5.31592	5.89073	5.95124	0.332163	0.129897	0.0472924	0.160277
Initial CA1	No Injection	AKCA131	19-02-09	7.73897	7.73897	3.86376	0.014	0.861056	0.000208531	0.708976	0.024	0.976	0.0111521	3.93376	6.87571	4.62832	7.70878	0.129984	0.217859	0.250496	0.0331384
Initial CA1	No Injection	AKCA131	19-02-09	9.83366	9.83366	6.62392	0.11	0.58573	0.0647583	0.588545	0.092	0.196	0.00804162	5.86953	7.64176	6.0558	7.33099	0.161	0.338069	0.12187	0.357452
Initial CA1	No Injection	AKCA131	19-02-09	9.5176	9.5176	5.94528	0.566	0.286793	0.382313	0.275684	0.638	0.6	0.0135418	5.19849	5.86712	6.42395	6.49234	0.13124	0.155212	0.00226058	0.0848236
Initial CA1	No Injection	AKCA131	19-02-09	8.11837	8.11837	6.64884	0.018	0.110541	0.632398	0.503581	0.136	0.508	0.00942636	7.69419	7.36998	5.70824	7.58953	0.175126	0.187654	0.265684	0.193427
Initial CA1	No Injection	AKCA131	19-02-09	8.02746	8.02746	6.75258	0.436	0.591943	0.0610332	0.71026	0.016	0.466	0.00721932	7.75618	9.44581	3.27571	6.9107	0.138193	0.479757	0.365461	0.0214364
Initial CA1	No Injection	AKCA131	19-02-09	8.47422	8.47422	6.65865	0.038	0.373675	0.265791	0.6256	0.09	1	0.00773273	5.99613	7.13823	5.66215	7.78036	0.182179	0.15706	0.0569955	0.126686
Initial CA1	No Injection	AKCA131	19-02-09	11.1714	7.44455	11.1714	0.024	0.521563	0.110436	0.541115	0.16	0.202	0.0117496	5.81577	8.41455	6.2419	8.229	0.264812	0.251959	0.24831	0.0654278
Initial CA1	No Injection	AKCA131	19-02-09	6.6157	6.54192	6.6157	0.816	0.133337	0.599972	0.340039	0.466	0.002	0.0130871	5.32325	6.57247	7.48965	6.21371	0.335139	0.203136	0.113676	0.236584
Initial CA1	No Injection	AKCA131	19-02-09	8.54147	8.54147	5.41248	0.97	0.266589	0.411336	0.405346	0.386	0.378	0.00634079	6.43011	5.27001	6.23085	4.17816	0.145396	0.574278	0.30673	0.398309
Initial CA1	No Injection	AKCA131	19-02-09	10.5012	10.5012	5.89909	0.026	0.0616426	0.698398	0.520617	0.18	0.462	0.00616813	5.39663	8.13107	8.27603	7.4775	0.057772	0.466576	0.0589926	0.315931
Initial CA1	No Injection	AKCA131	19-02-09	8.07934	8.07934	5.88291	0.466	0.306188	0.354919	0.502541	0.12	0.98	0.0149748	6.21215	6.19757	6.45676	5.264	0.394747	0.0961563	0.244572	0.112272
Initial CA1	No Injection	AKCA131	19-02-09	9.25947	9.25947	6.7092	0.922	-0.0922803	0.867479	0.164507	0.764	0.692	0.0101159	6.30957	7.11541	6.2634	7.1897	0.169807	0.279964	0.241076	0.206264
Initial CA1	No Injection	AKCA131	19-02-09	5.72267	5.72267	5.59416	0.046	0.352937	0.292408	0.34152	0.558	0.294	0.0111912	6.78195	7.28862	8.41375	7.08623	0.123437	0.334943	0.172409	0.0684243
Initial CA1	No Injection	AKCA131	19-02-09	6.76693	6.76693	4.78459	0.024	0.665956	0.0274976	0.480422	0.23	0.608	0.00852662	5.09571	7.10971	6.46865	6.91655	0.126279	0.285471	0.0243536	0.233367
Initial CA1	No Injection	AKCA131	19-02-09	9.61213	7.99944	9.61213	0.112	0.517171	0.113744	0.560421	0.112	0.404	0.00605163	5.22846	7.12765	6.71406	6.5981	0.276624	0.390235	0.163216	0.00409263
Initial CA1	No Injection	AKCA131	19-02-09	10.7995	10.7995	6.32371	0.484	0.552316	0.0865498	0.506989	0.14	0.938	0.0141342	6.55293	6.95916	6.50223	7.19589	0.192707	0.22683	0.0557313	0.293837
Initial CA1	No Injection	AKCA131	19-02-09	7.71324	7.71324	6.13086	0.056	0.533049	0.10128	0.402222	0.43	0.152	0.00781085	6.62351	6.71761	6.18347	7.24413	0.137113	0.258309	0.0260173	0.152409
Initial CA1	No Injection	AKCA131	19-02-09	8.05219	8.05219	6.95886	0.336	0.28694	0.382123	0.426264	0.314	0.128	0.0099582	6.71173	5.36716	5.99824	6.38468	0.25873	0.172267	0.226813	0.111633
Initial CA1	No Injection	AKCA131	19-02-09	7.22549	7.22549	6.8095	0.084	0.610126	0.0512417	0.463008	0.23	0.978	0.00922536	8.48294	8.69861	8.00602	7.69797	0.148939	0.154267	0.0478888	0.318665
Initial CA1	No Injection	AKCA131	19-02-09	8.32766	8.32766	5.33242	0.968	0.796319	0.0024455	0.447147	0.302	0.052	0.0433072	6.54522	8.45533	7.55551	6.13741	0.154598	0.137835	0.116784	0.120495
Initial CA1	No Injection	AKCA131	19-02-09	10.1765	10.1765	5.3109	0.17	0.385828	0.251384	0.671969	0.03	0	0.00853462	5.68125	7.04394	4.13134	7.84713	0.547579	0.110679	0.130179	0.0570527
Initial CA1	No Injection	AKCA131	19-02-09	6.48832	6.48832	5.26439	0.004	0.584065	0.0657915	0.686582	0.052	0.112	0.00639553	5.6745	7.45533	7.22003	8.27841	0.315688	0.115351	0.256879	0.00370745
Initial CA1	No Injection	AKCA131	19-02-09	9.63217	9.63217	4.30815	0.134	0.191246	0.518114	0.458285	0.25	0.044	0.00963566	5.50063	5.65473	6.73602	7.82003	0.317039	0.439693	0.102862	0.12432
Initial CA1	No Injection	AKCA131	19-02-09	9.68115	9.68115	8.55898	0.238	0.294102	0.371602	0.379842	0.382	0.5	0.00759222	8.02792	9.55786	6.25322	8.62811	0.247297	0.291197	0.102197	0.26868
Initial CA1	No Injection	AKCA131	19-02-09	7.38641	7.38641	5.99736	0.482	0.319734	0.336142	0.699936	0.026	0.894	0.00884085	3.8607	5.91814	6.1624	8.19382	0.287809	0.227939	0.265317	0.0776178
Initial CA1	No Injection	AKCA131	19-02-09	7.08665	7.08665	5.46759	0.106	0.561693	0.0802654	0.455931	0.252	0.266	0.00589611	6.5238	6.16646	5.50552	7.70046	0.23498	0.196944	0.344205	0.093808
Initial CA1	No Injection	AKCA131	19-02-09	11.2688	7.56699	11.2688	0.122	-0.248292	0.964066	0.469959	0.326	0.072	0.00677965	6.00862	7.68465	6.87566	8.29879	0.509495	0.0977315	0.486044	0.0900581
Initial CA1	No Injection	AKCA131	19-02-09	7.27816	7.27816	7.1341	0.15	-0.109134	0.881062	0.251613	0.686	0.196	0.0106964	7.46459	6.6624	6.93958	5.07242	0.657906	0.0981053	0.166128	0.156681
Initial CA1	No Injection	AKCA131	19-02-09	8.28994	7.41857	8.28994	0.75	0.775303	0.00401896	0.734553	0.022	0.018	0.0214467	5.21802	4.90283	5.39789	4.76962	0.068023	0.547338	0.0409452	0.0347468
Initial CA1	No Injection	AKCA131	19-02-09	11.4008	11.4008	10.8423	0.094	0.727626	0.0105308	0.663394	0.028	0.714	0.0092501	6.85731	7.05165	6.54044	5.13482	0.229188	0.520339	0.289069	0.137953
Initial CA1	No Injection	AKCA131	19-02-09	8.02595	8.02595	5.45118	0.178	0.211768	0.488948	0.0276818	0.972	0.416	0.00859074	5.9703	6.67081	6.22833	6.17346	0.169658	0.109668	0.0994742	0.307711
Initial CA1	No Injection	AKCA131	19-02-09	10.9627	10.9627	7.83713	0.614	0.617695	0.0473744	0.565851	0.084	0.666	0.0118554	6.60783	6.76479	6.756	6.98982	0.210355	0.169651	0.0174876	0.0701154
Initial CA1	No Injection	AKCA131	19-02-09	6.98028	6.98028	6.0956	0.596	0.297257	0.367374	0.490907	0.274	0.368	0.00697809	6.26092	8.66084	5.33415	8.72667	0.188472	0.2113	0.214328	0.132096
Initial CA1	No Injection	AKCA131	19-02-09	9.43295	9.43295	5.84056	0.482	0.445944	0.182161	0.239836	0.716	0.058	0.00807858	5.97431	7.10975	5.58467	6.67514	0.135916	0.593862	0.154153	0.540435
Initial CA1	No Injection	AKCA131	19-02-09	7.94482	7.94482	4.51981	0.502	0.710426	0.0142654	0.759864	0.006	0	0.0176946	7.50189	6.2212	7.85756	7.09041	0.415861	0.212768	0.11487	0.0280577
Initial CA1	No Injection	AKCA131	19-02-09	7.20991	7.20991	4.5447	0.194	0.733235	0.00964929	0.930038	0	0.07	0.0154689	9.16702	7.57959	8.28097	6.87989	0.0929053	0.151173	0.185648	0.0774079
Initial CA1	No Injection	AKCA131	19-02-09	7.06693	7.06693	5.60368	0	0.41012	0.222664	0.523611	0.418	0.136	0.0197752	6.29655	7.41645	6.27151	7.52003	0.11589	0.0831894	0.0898033	0.00672186
Initial CA1	No Injection	AKCA131	19-02-09	7.39767	7.39767	5.04368	0.046	0.467931	0.15873	0.415177	0.372	0.256	0.00637113	6.02184	7.4905	6.31918	7.5298	0.143317	0.117622	0.0242799	0.0611354
Initial CA1	No Injection	AKCA131	19-02-09	8.47187	8.47187	4.91408	0.712	0.180796	0.533062	0.77242	0.006	0.952	0.0106099	3.90087	5.99122	5.71709	6.3847	0.16075	0.309031	0.0819144	0.166752
Initial CA1	No Injection	AKCA131	19-02-09	11.0459	11.0459	8.73204	0.326	-0.0448556	0.822531	0.566861	0.112	0.164	0.0155279	6.95207	8.40463	7.07356	8.06312	0.249036	0.143095	0.136734	0.141571
Initial CA1	No Injection	AKCA131	19-02-09	9.9136	9.9136	4.64075	0.026	0.437183	0.191735	0.759781	0	0.832	0.0118951	7.12501	9.41296	6.75157	8.14356	0.190553	0.222569	0.268414	0.248476
Initial CA1	No Injection	AKCA131	19-02-09	10.3385	10.3385	7.24706	0.458	0.766522	0.0049763	0.607276	0.08	0.708	0.0076277	5.14223	6.61583	7.02139	7.60553	0.0795536	0.528767	0.0937399	0.453941
Initial CA1	No Injection	AKCA131	19-02-09	8.7637	8.7637	5.17579	0.792	0.417459	0.214057	0.180075	0.806	0.422	0.00766493	6.59038	8.74822	6.57483	5.58738	0.13453	0.570698	0.0926564	0.313977
Initial CA1	No Injection	AKCA131	19-02-09	12.6708	12.6708	11.4938	0.048	0.620144	0.046218	0.722651	0.012	0.504	0.0111668	7.26516	8.62609	6.58871	7.54291	0.120604	0.122329	0.17485	0.0395553
Initial CA1	No Injection	AKCA131	19-02-09	6.61683	6.61683	5.64986	0.37	0.574709	0.0716493	0.763021	0.002	0.742	0.00762861	5.23867	5.8768	4.47433	5.66903	0.193936	0.106334	0.159371	0.0273992
Initial CA1	No Injection	AKCA131	19-02-09	8.81743	8.81743	7.26851	0.314	0.00516634	0.767469	0.271453	0.634	0.03	0.00647155	5.60679	6.1086	5.78153	7.5111	0.483121	0.181185	0.228916	0.248859
Initial CA1	No Injection	AKCA131	19-02-09	9.50555	9.50555	6.60326	0	0.755073	0.00622749	0.72342	0.008	0.302	0.0104417	6.89495	8.94434	7.4002	9.19068	0.111305	0.183549	0.178637	0.0590637
Initial CA1	No Injection	AKCA131	19-02-09	10.3316	8.41218	10.3316	0.116	0.219064	0.478531	0.612854	0.052	0.998	0.00875731	4.41149	6.5529	5.77988	7.84331	0.238731	0.107609	0.176788	0.246983
Initial CA1	No Injection	AKCA131	19-02-09	11.1157	11.1157	5.5505	0.966	0.6479	0.0339621	0.454031	0.278	0.932	0.0252838	6.99714	4.87093	6.49744	6.91657	0.281883	0.221732	0.115827	0.060493
Initial CA1	No Injection	AKCA131	19-02-09	9.09202	9.09202	5.37208	0.174	0.316707	0.340218	0.265654	0.732	0.006	0.00692329	5.55273	7.73998	6.13458	6.40119	0.171633	0.495039	0.13669	0.257613
Initial CA1	No Injection	AKCA131	19-02-09	6.40969	6.40969	6.25874	0.188	0.44235	0.186209	0.479672	0.312	0.792	0.00789534	5.22736	7.3698	6.18613	8.16579	0.323648	0.202398	0.344856	0.0256972
Initial CA1	No Injection	AKCA131	19-02-09	8.87864	7.68844	8.87864	0.584	0.28045	0.391355	0.561926	0.146	0.274	0.0149393	6.35092	5.96258	5.49408	5.77802	0.605718	0.233081	0.190672	0.376616
Initial CA1	No Injection	AKCA131	19-02-09	6.57867	6.57867	5.67549	0.002	0.525787	0.106815	0.645562	0.058	0.04	0.00767016	5.70541	6.88447	6.33684	7.89485	0.258274	0.232129	0.272191	0.212708
Initial CA1	No Injection	AKCA131	19-02-09	4.30156	4.09942	4.30156	0.006	0.68915	0.0199242	0.475844	0.928	0.208	0.0260807	6.65967	7.11083	6.33269	6.87867	0.0972929	0.122451	0.072208	0.0468997
Initial CA1	No Injection	AKCA131	19-02-09	9.83449	9.83449	9.68766	0.7	0.665617	0.0275735	0.444431	0.31	0.078	0.0261358	8.53083	5.5731	5.6148	5.28569	0.206039	0.183512	0.0442276	0.500937
Initial CA1	No Injection	AKCA131	19-02-09	7.15838	7.15838	5.00972	0.464	0.957743	0	0.936941	0	0	0.0263935	3.84414	4.40123	4.03572	5.62472	0.107406	0.59454	0.0864298	0.654222
Initial CA1	No Injection	AKCA131	19-02-09	6.25434	6.25434	6.23746	0.002	0.168617	0.550483	0.555714	0.094	0.172	0.00555133	5.43952	8.32515	5.60609	7.88632	0.247606	0.143553	0.212877	0.0755791
Initial CA1	No Injection	AKCA131	19-02-09	12.6933	12.6933	6.87173	0.398	0.419269	0.211943	0.156006	0.936	0.096	0.012538	7.29387	6.91788	6.83737	6.28857	0.203055	0.0672333	0.16633	0.162848
Initial CA1	No Injection	AKCA131	19-02-09	11.5463	11.5463	7.6749	0.406	0.225606	0.469716	0.337893	0.594	0.16	0.00724387	6.81346	8.47799	5.02443	7.97764	0.44064	0.221081	0.291069	0.339867
Initial CA1	No Injection	AKCA131	19-02-09	10.5363	10.5363	8.76915	0.734	0.0894948	0.661081	0.197093	0.76	0.14	0.0132439	5.52695	6.90135	7.11204	7.36615	0.474934	0.272049	0.372616	0.12536
Initial CA1	No Injection	AKCA131	19-02-09	7.51843	7.51843	7.26103	0.064	0.299553	0.364161	0.475781	0.266	0.686	0.00826238	5.97826	6.2731	5.79852	6.70335	0.246951	0.165141	0.103144	0.209127
Initial CA1	No Injection	AKCA131	19-02-09	9.28298	9.28298	7.45631	0.774	0.532623	0.101592	0.276193	0.63	0.646	0.0122685	6.12298	6.45924	6.61601	5.64581	0.391975	0.218797	0.0275229	0.45331
Initial CA1	No Injection	AKCA131	19-02-09	8.35864	8.35864	5.60911	0.63	0.136456	0.595716	0.477722	0.27	0.03	0.0111984	6.72281	5.82016	6.6151	6.43596	0.470194	0.0671657	0.479453	0.0714918
Initial CA1	No Injection	AKCA131	19-02-09	8.26003	8.26003	6.83713	0.136	0.207353	0.495536	0.342788	0.584	0.074	0.0128223	6.02342	7.23017	5.68645	6.71071	0.0876855	0.110815	0.172842	0.0903209
Initial CA1	No Injection	AKCA131	19-02-09	19.4512	19.4512	5.90119	0.818	0.118996	0.620739	0.455086	0.294	0.538	0.00672674	8.29248	7.41235	6.86888	6.99528	0.529925	0.106174	0.348688	0.065085
Initial CA1	No Injection	AKCA131	19-02-09	6.96167	6.96167	6.29583	0.994	0.640908	0.037109	0.813462	0.006	0.686	0.0137195	8.32061	8.45047	7.37526	7.00376	0.073054	0.257109	0.0729431	0.167492
Initial CA1	No Injection	AKCA131	19-02-09	9.9214	9.9214	7.0877	0.854	0.511019	0.118872	0.612131	0.072	0.082	0.0088773	5.9178	6.4079	4.70119	6.4856	0.205383	0.0987756	0.102279	0.166238
Initial CA1	No Injection	AKCA131	19-02-09	8.00427	8.00427	7.23652	0.002	0.44423	0.184246	0.743006	0.006	0.072	0.00739815	5.34166	7.52757	6.61718	8.28069	0.109465	0.251576	0.041546	0.145645
Initial CA1	No Injection	AKCA131	19-02-09	10.7745	10.7745	6.64334	0.636	0.247817	0.438246	0.216936	0.702	0.08	0.00980008	6.10566	8.05802	7.93285	6.37122	0.351218	0.174015	0.310612	0.174535
Initial CA1	No Injection	AKCA131	19-02-09	7.66165	6.44407	7.66165	0.532	0.56326	0.0794028	0.652482	0.022	0.13	0.0118951	7.19656	5.78751	6.3311	5.52071	0.102688	0.0999538	0.246869	0.0207021
Initial CA1	No Injection	AKCA131	19-02-09	8.27484	8.27484	6.69663	0.144	0.513789	0.116436	0.783519	0	0.07	0.00970314	5.9729	8.82921	7.3263	6.96789	0.180408	0.551712	0.0953544	0.45574
Initial CA1	No Injection	AKCA131	19-02-09	8.96288	8.96288	6.16101	0.618	0.635725	0.0391754	0.469757	0.232	0.546	0.0072917	7.27828	9.38891	4.54529	7.03749	0.167981	0.14539	0.0216401	0.353701
Initial CA1	No Injection	AKCA131	19-02-09	9.48478	9.48478	7.1426	0.018	0.19901	0.5069	0.289009	0.716	0.626	0.00976754	5.86239	6.65469	6.16814	6.81071	0.411227	0.0920534	0.211592	0.106274
Initial CA1	No Injection	AKCA131	19-02-09	11.8456	11.8456	7.27689	0.352	0.0914902	0.658588	0.502381	0.206	0.506	0.00968334	5.99798	5.65139	5.06214	6.23565	0.284461	0.112068	0.0807809	0.193449
Initial CA1	No Injection	AKCA131	19-02-09	8.93104	8.93104	7.52834	0.578	0.466234	0.160474	0.5765	0.096	0.828	0.0151965	4.47434	7.08447	5.79656	7.6899	0.142928	0.202274	0.142524	0.152148
Initial CA1	No Injection	AKCA131	19-02-09	9.56216	9.56216	6.88976	0.9	0.101905	0.644218	0.314725	0.57	0.358	0.0113296	7.06007	7.1127	8.14319	7.36466	0.266017	0.178613	0.250785	0.128359
Initial CA1	No Injection	AKCA131	19-02-09	10.4905	10.4905	4.71137	0.434	0.560399	0.0811374	0.54366	0.164	0.524	0.00843334	6.03144	7.29655	7.67199	7.7763	0.497286	0.154334	0.196073	0.268723
Initial CA1	No Injection	AKCA131	19-02-09	11.1606	9.3664	11.1606	0.04	0.721755	0.0115735	0.371566	0.488	0.864	0.0135901	5.56124	6.17767	5.33692	6.88699	0.0919993	0.145564	0.0286628	0.0857836
Initial CA1	No Injection	AKCA131	19-02-09	10.7465	6.65073	10.7465	0.02	0.0847722	0.667602	0.427463	0.398	0.958	0.00628292	5.6143	7.2365	5.50999	5.79432	0.26265	0.105752	0.163567	0.140115
Initial CA1	No Injection	AKCA131	19-02-09	9.76551	7.13697	9.76551	0.768	0.47583	0.150796	0.327337	0.576	0.538	0.0102182	7.3876	5.60467	5.87375	6.26279	0.116434	0.258875	0.137578	0.153737
Initial CA1	No Injection	AKCA131	19-02-09	8.08407	8.08407	6.54395	0.568	0.122339	0.615782	0.537296	0.198	0.29	0.00761614	6.05029	7.03643	6.47882	6.79577	0.159723	0.430221	0.0104249	0.270288
Initial CA1	No Injection	AKCA131	19-02-09	7.52545	6.8677	7.52545	0.152	0.535098	0.0998199	0.131629	0.896	0.686	0.00880329	4.96799	6.71288	6.12909	7.00775	0.157866	0.441852	0.0880792	0.411557
Initial CA1	No Injection	AKCA131	19-02-09	9.99558	9.99558	6.06624	0.312	0.908086	9.47867e-06	0.942885	0	0.164	0.0178371	3.8436	5.05351	4.10765	6.85706	0.15729	0.552694	0.10851	0.576448
Initial CA1	No Injection	AKCA131	19-02-09	7.06414	7.06414	5.84739	0.58	0.401789	0.232294	0.624015	0.094	0.436	0.00842017	7.86322	8.34336	6.1608	8.22714	0.0927918	0.208283	0.0859798	0.311118
Initial CA1	No Injection	AKCA131	19-02-09	9.21649	9.21649	8.46179	0.994	0.346368	0.300521	0.583143	0.12	0.218	0.0175387	5.17817	5.65883	6.19026	6.22393	0.317341	0.166548	0.0505965	0.331978
Initial CA1	No Injection	AKCA131	19-02-09	8.13412	8.13412	7.62789	0.068	0.42802	0.201867	0.457738	0.262	0.778	0.00735587	5.33805	6.6533	6.51338	8.17359	0.12091	0.359711	0.23695	0.158891
Initial CA1	No Injection	AKCA131	19-02-09	3.70943	3.70943	3.6154	0.896	0.799628	0.00218957	0.616461	0.214	0.408	0.0177803	6.19172	7.04775	6.13013	6.61084	0.106447	0.0860091	0.0264228	0.0165742
Initial CA1	No Injection	AKCA131	19-02-09	7.94706	7.37259	7.94706	0.342	0.417583	0.213905	0.629726	0.056	0.908	0.00730646	5.71502	7.60005	5.40797	6.98698	0.545207	0.138072	0.0270045	0.151813
Initial CA1	No Injection	AKCA131	19-02-09	7.47498	7.47498	5.91709	0.484	0.786125	0.00309953	0.759775	0.006	0.686	0.0217873	6.71486	6.19529	7.63124	6.27243	0.132638	0.123611	0.00254329	0.109046
Initial CA1	No Injection	AKCA131	19-02-09	8.75251	8.75251	8.18787	0.006	0.526745	0.106095	0.511704	0.222	0.98	0.00479389	4.96231	6.38452	6.2865	7.74894	0.152141	0.140669	0.0988855	0.0559259
Initial CA1	No Injection	AKCA131	19-02-09	10.7412	6.99593	10.7412	0.208	0.504023	0.124806	0.538848	0.176	0.346	0.00636723	5.53114	6.30927	5.58341	6.8277	0.258464	0.148857	0.0252462	0.172659
Initial CA1	No Injection	AKCA131	19-02-09	13.5285	13.5285	5.0008	0.502	0.0599406	0.700673	0.262848	0.754	0.076	0.0137946	7.39178	7.86013	7.01007	8.54456	0.201631	0.170565	0.131251	0.199131
Initial CA1	No Injection	AKCA131	19-02-09	6.80025	6.65607	6.80025	0.024	0.0964458	0.652095	0.502177	0.164	0.114	0.00558091	6.00503	6.93594	6.69483	9.44785	0.132576	0.181026	0.00718437	0.0849578
Initial CA1	No Injection	AKCA131	19-02-09	12.4785	12.4785	8.20132	0.056	0.537218	0.0981706	0.752725	0.014	0.618	0.00816645	6.2772	7.84832	7.35041	7.79593	0.278697	0.156082	0.252287	0.227475
Initial CA1	No Injection	AKCA131	19-02-09	8.0328	6.01782	8.0328	0.86	0.531926	0.102095	0.689112	0.006	0.186	0.0215782	7.42137	5.45041	5.87542	5.72796	0.255792	0.134545	0.175776	0.081104
Initial CA1	No Injection	AKCA131	19-02-09	11.0277	11.0277	8.3549	0.056	0.0463401	0.718417	0.42214	0.382	0.112	0.0106654	5.40865	7.3823	5.33456	7.88156	0.168287	0.170837	0.0747444	0.125304
Initial CA1	No Injection	AKCA131	19-02-09	6.63357	6.16505	6.63357	0.972	0.270117	0.406436	0.497629	0.236	0.18	0.00993329	6.42149	8.27131	6.36554	8.78982	0.103264	0.141476	0.202975	0.0365518
Initial CA1	No Injection	AKCA131	19-02-09	6.05401	5.37387	6.05401	0.412	0.874565	0.000104265	0.6853	0.04	0.516	0.00850998	5.35636	5.58372	6.28004	7.60852	0.0945927	0.206382	0.00611518	0.163427
Initial CA1	No Injection	AKCA131	19-02-09	8.821	8.821	6.01736	0.9	0.219109	0.478512	0.207692	0.856	0.848	0.0126357	6.50507	5.90235	6.01309	6.86492	0.099399	0.376206	0.0717425	0.138221
Initial CA1	No Injection	AKCA131	19-02-09	15.9734	10.2775	15.9734	0.904	0.427786	0.202199	0.450073	0.274	0.686	0.00930494	5.43338	6.99456	5.63194	6.1242	0.168736	0.252689	0.118122	0.131673
Initial CA1	No Injection	AKCA131	19-02-09	7.60717	7.17971	7.60717	0	0.154705	0.570123	0.478406	0.434	0.422	0.0392983	6.60512	7.54089	6.56374	7.89715	0.190482	0.0955904	0.194532	0.089274
Initial CA1	No Injection	AKCA131	19-02-09	8.77661	6.08473	8.77661	0	0.629622	0.0419716	0.626344	0.09	0.074	0.00712718	5.28687	8.17411	5.97068	7.84313	0.0970098	0.139137	0.0594161	0.0560987
Initial CA1	No Injection	AKCA131	19-02-09	6.48774	6.48774	5.8083	0.008	0.48433	0.142919	0.391339	0.67	0.056	0.011992	5.67499	7.64567	5.71036	6.70732	0.116473	0.486864	0.00586388	0.401274
Initial CA1	No Injection	AKCA131	19-02-09	9.14886	9.14886	5.5221	0.174	0.646042	0.0346919	0.705323	0.03	0.728	0.0123535	4.83837	6.29763	5.70007	7.14939	0.356361	0.151066	0.286105	0.0723365
Initial CA1	No Injection	AKCA131	19-02-09	9.78995	9.78995	7.2448	0.892	-0.0216164	0.797365	0.0797099	0.944	0.314	0.00987653	5.34473	6.45498	6.90849	7.41672	0.24199	0.366109	0.205844	0.286221
Initial CA1	No Injection	AKCA131	19-02-09	7.83587	7.83587	4.51369	0.18	0.443043	0.185403	0.656022	0.028	0.434	0.00826399	6.00949	7.83848	6.75132	7.39011	0.101542	0.236764	0.0881426	0.281081
Initial CA1	No Injection	AKCA131	19-02-09	8.3806	8.3806	5.79165	0.742	0.228221	0.466028	0.299656	0.676	0.812	0.00882658	5.95097	6.20958	5.92555	6.60612	0.410604	0.456826	0.551437	0.263039
Initial CA1	No Injection	AKCA131	19-02-09	9.08657	9.08657	5.43701	0.374	0.638985	0.0378009	0.90895	0	0.494	0.0147196	7.14514	6.12169	6.97145	6.09189	0.374055	0.202556	0.126757	0.227575
Initial CA1	No Injection	AKCA131	19-02-09	7.48188	6.53948	7.48188	0.078	0.768541	0.00479621	0.516405	0.24	0.42	0.0123977	5.99113	6.40404	6.69959	6.1231	0.0978495	0.265487	0.229658	0.0777422
Initial CA1	No Injection	AKCA131	19-02-09	19.8809	19.8809	8.57222	0.028	0.26653	0.411422	0.389591	0.408	0.036	0.00897082	6.50444	8.17419	6.36083	8.12486	0.23823	0.156597	0.156051	0.0172202
Initial CA1	No Injection	AKCA131	19-02-09	10.7272	10.7272	6.02994	0.26	0.463116	0.163659	0.262199	0.73	0.004	0.00892732	5.5212	7.20351	6.14813	7.55082	0.186037	0.293463	0.10322	0.230867
Initial CA1	No Injection	AKCA131	19-02-09	6.52785	6.52785	4.78693	0.378	0.318351	0.338114	0.500377	0.242	0.018	0.0130163	6.92192	7.87403	7.47967	7.59923	0.21731	0.0973351	0.0622142	0.201939
Initial CA1	No Injection	AKCA131	19-02-09	6.92365	5.78898	6.92365	0.078	0.730225	0.0101611	0.727354	0.016	0.074	0.0105147	7.48613	6.43357	7.31625	7.17358	0.301948	0.268742	0.02411	0.315257
Initial CA1	No Injection	AKCA131	19-02-09	17.5905	7.74209	17.5905	0.784	0.202747	0.501754	0.369377	0.514	0.108	0.00700493	6.56901	6.87256	5.28663	6.89913	0.228704	0.105621	0.219292	0.0384839
Initial CA1	No Injection	AKCA131	19-02-09	7.49519	7.49519	6.4486	0.982	0.106439	0.638152	0.0700792	0.96	0.116	0.016005	6.22812	6.62225	6.40182	7.23915	0.166523	0.192216	0.0391057	0.168013
Initial CA1	No Injection	AKCA131	19-02-09	6.97413	6.16051	6.97413	0.918	0.916688	9.47867e-06	0.537259	0.142	0.07	0.023703	6.15302	7.42876	6.93187	6.30176	0.26339	0.313813	0.154459	0.172886
Initial CA1	No Injection	AKCA131	19-02-09	6.87302	6.15538	6.87302	0.726	0.79401	0.00256872	0.665354	0.036	0.704	0.01079	5.90177	6.12624	5.02932	5.90312	0.203539	0.101214	0.0872111	0.0143719
Initial CA1	No Injection	AKCA131	19-02-09	11.5065	9.63077	11.5065	0.002	0.376148	0.26272	0.247876	0.764	0.088	0.00934833	6.80734	7.85997	7.44082	8.32687	0.222036	0.129936	0.121851	0.271917
Initial CA1	No Injection	AKCA131	19-02-09	9.21571	8.3947	9.21571	0.002	0.16679	0.552957	0.6162	0.056	0.026	0.00939091	6.27143	8.88854	5.57586	8.26095	0.108537	0.101277	0.0452861	0.053639
Initial CA1	No Injection	AKCA131	19-02-09	7.1233	7.1233	6.83142	0.016	-0.0991128	0.872919	0.644688	0.036	0.188	0.00656201	7.15307	7.31747	5.77961	8.38872	0.167246	0.223447	0.118734	0.232261
Initial CA1	No Injection	AKCA131	19-02-09	8.4916	8.4916	7.13025	0.422	0.58276	0.0665592	0.5262	0.182	0.386	0.0141303	6.7216	6.4797	7.12556	6.82918	0.0985138	0.151534	0.0255445	0.0117461
Initial CA1	No Injection	AKCA131	19-02-09	9.90608	9.90608	5.10423	0.296	0.192834	0.515829	0.428343	0.36	0.338	0.00809931	6.37027	8.01144	6.12892	6.96131	0.125165	0.258701	0.0766226	0.17719
Initial CA1	No Injection	AKCA131	19-02-09	15.3621	15.3621	6.24176	0.57	0.145502	0.583156	0.423864	0.34	0.056	0.00876306	5.90465	6.27858	5.39605	6.68977	0.280888	0.122628	0.295573	0.327353
Initial CA1	No Injection	AKCA131	19-02-09	11.3011	10.4981	11.3011	0.738	0.607351	0.0527109	0.343193	0.514	0.128	0.0127112	6.4831	5.70015	5.77289	7.95311	0.152681	0.123918	0.0749991	0.0346929
Initial CA1	No Injection	AKCA131	19-02-09	9.39817	9.39817	7.7728	0.496	0.504431	0.124483	0.737618	0.016	0.048	0.0129111	7.92673	7.0956	6.73905	5.69009	0.0988996	0.112027	0.10244	0.0240669
Initial CA1	No Injection	AKCA131	19-02-09	11.1481	11.1481	7.75362	0.08	0.393316	0.242682	0.593051	0.11	0.668	0.00914448	5.0313	6.48691	5.5845	8.00012	0.274969	0.326671	0.146615	0.150935
Initial CA1	No Injection	AKCA131	19-02-09	17.2485	17.2485	7.74293	0.644	0.552537	0.0864076	0.477549	0.282	0.524	0.00991017	6.92237	6.73733	6.38703	6.62507	0.19542	0.192029	0.153799	0.336465
Initial CA1	No Injection	AKCA131	19-02-09	24.5267	24.5267	9.18071	0.242	0.250724	0.433697	0.551512	0.12	0	0.0123608	6.32934	6.22969	6.1073	8.14955	0.18467	0.217869	0.20397	0.184338
Initial CA1	No Injection	AKCA131	19-02-09	15.7794	15.7794	4.69295	0.074	0.638477	0.0380379	0.754801	0.008	0.45	0.00873622	4.60912	5.89908	4.82758	7.51352	0.0725891	0.37565	0.111804	0.291666
Initial CA1	No Injection	AKCA131	19-02-09	11.0953	11.0953	6.73908	0.424	0.10048	0.646284	0.275427	0.704	0.054	0.0084016	5.77416	5.81386	5.63039	7.73848	0.115048	0.13175	0.0814359	0.153008
Initial CA1	No Injection	AKCA131	19-02-09	8.2345	7.42732	8.2345	0.114	0.405126	0.22854	0.195773	0.912	0.394	0.0109303	6.3589	7.76829	6.90209	5.65456	0.168117	0.140784	0.094223	0.00363192
Initial CA1	No Injection	AKCA131	19-02-09	11.2614	9.31642	11.2614	0.226	0.197432	0.509223	0.425881	0.442	0.69	0.0085939	7.46585	7.14578	6.16688	7.68772	0.288283	0.0845141	0.416266	0.000133518
Initial CA1	No Injection	AKCA131	19-02-09	10.4801	10.4801	5.77793	0.57	0.553636	0.0856777	0.702788	0.018	0.46	0.0140834	7.08913	6.55113	7.39385	6.06874	0.0542147	0.434725	0.0907647	0.298335
Initial CA1	No Injection	AKCA131	19-02-09	6.31634	6.31634	5.01282	0	0.60006	0.0566445	0.690889	0.018	0.43	0.0107723	5.14452	6.82244	5.27558	6.89543	0.14804	0.0802187	0.043031	0.0620463
Initial CA1	No Injection	AKCA131	19-02-09	7.5139	7.5139	5.77491	0	0.730809	0.0100758	0.65951	0.028	0.174	0.00691553	4.7078	6.6898	4.86147	7.53782	0.118614	0.133238	0.136753	0.0364431
Initial CA1	No Injection	AKCA131	19-02-09	9.39806	9.39806	5.8408	0.424	0.462842	0.163991	0.505637	0.222	0.024	0.00820657	5.74636	6.31584	5.56237	7.35312	0.379733	0.14054	0.0841752	0.166095
Initial CA1	No Injection	AKCA131	19-02-09	10.4485	6.16178	10.4485	0.02	0.559875	0.0814408	0.411666	0.484	0.086	0.00785718	5.21468	6.87606	5.83278	6.85099	0.506252	0.0546672	0.419952	0.00769209
Initial CA1	No Injection	AKCA131	19-02-09	8.45794	8.45794	7.14891	0.062	0.621168	0.0457441	0.501338	0.304	0.894	0.0101707	6.49995	6.84232	5.92345	7.41457	0.0981975	0.151252	0.0515787	0.016944
Initial CA1	No Injection	AKCA131	19-02-09	9.19039	8.15886	9.19039	0.322	0.150816	0.575517	0.395779	0.394	0.112	0.0151309	5.45629	7.34594	5.61593	7.59191	0.230817	0.267623	0.238818	0.118712
Initial CA1	No Injection	AKCA131	19-02-09	10.3526	10.3526	5.90857	0.006	0.513812	0.116427	0.659789	0.044	0.07	0.0119441	5.65703	7.7194	5.88454	7.85786	0.231439	0.170997	0.141297	0.15315
Initial CA1	No Injection	AKCA131	19-02-09	10.9404	10.9404	7.60932	0.78	0.582788	0.0665592	0.245972	0.878	0.424	0.01437	7.2623	7.33502	7.1862	5.85612	0.170916	0.0921403	0.115445	0.165823
Initial CA1	No Injection	AKCA131	19-02-09	9.18346	8.27542	9.18346	0.776	0.0858555	0.666142	0.369615	0.556	0.278	0.00998683	5.38068	5.52024	6.27495	7.55389	0.0922109	0.178186	0.0110547	0.103651
Initial CA1	No Injection	AKCA131	19-02-09	9.31799	9.31799	4.99389	0.052	0.574104	0.0720284	0.687182	0.012	0.436	0.0136934	6.22502	8.81744	7.26479	9.36063	0.0958182	0.228779	0.0104724	0.152023
Initial CA1	No Injection	AKCA131	19-02-09	9.15856	9.15856	8.44543	0.008	0.81019	0.00163033	0.730663	0.006	0.102	0.0107274	4.4963	6.22646	5.0947	7.88617	0.264422	0.0800611	0.258129	0.010897
Initial CA1	No Injection	AKCA131	19-02-09	7.96228	7.96228	6.55731	0.3	0.716104	0.0128246	0.545053	0.162	0.478	0.0142963	5.037	6.11809	5.87916	6.82374	0.106726	0.143481	0.0858689	0.0558357
Initial CA1	No Injection	AKCA131	19-02-09	7.84583	7.84583	7.32878	0.014	0.584424	0.0656303	0.836372	0	0.258	0.0100318	6.02299	6.83665	8.03168	7.91531	0.138485	0.427117	0.102296	0.182579
Initial CA1	No Injection	AKCA131	19-02-09	10.2141	10.2141	6.86203	0.818	0.470473	0.156303	0.446378	0.316	0.35	0.0112298	8.02549	6.74326	7.21116	5.93746	0.136449	0.16512	0.219077	0.0849964
Initial CA1	No Injection	AKCA131	19-02-09	20.6506	20.6506	8.0752	0.296	0.416933	0.214597	0.316181	0.542	0.442	0.0082426	5.81674	6.14337	6.18768	6.72718	0.268659	0.109705	0.08158	0.160059
Initial CA1	No Injection	AKCA131	19-02-09	12.0906	12.0906	7.74028	0.022	0.425886	0.204341	0.561394	0.13	0.114	0.00789844	5.1198	6.84871	5.60273	7.63527	0.0912022	0.185358	0.0811173	0.236087
Initial CA1	No Injection	AKCA131	19-02-09	9.06757	8.93364	9.06757	0.492	0.0389875	0.727289	0.0896381	0.966	0.024	0.00919108	7.20345	6.31352	6.59263	7.72614	0.109461	0.282807	0.089088	0.114453
Initial CA1	No Injection	AKCA131	19-02-09	9.49256	9.49256	5.09484	0.002	0.491079	0.13654	0.709299	0.012	0.34	0.00681561	6.3852	7.7347	6.23705	7.40223	0.0630918	0.312082	0.0438881	0.19279
Initial CA1	No Injection	AKCA131	19-02-09	9.50084	9.50084	8.55926	0.612	0.262234	0.417526	0.613383	0.074	0.028	0.00844047	6.22512	6.06277	5.79835	7.07912	0.136063	0.286555	0.235441	0.211479
Initial CA1	No Injection	AKCA131	19-02-09	12.8046	12.8046	7.86649	0.246	0.40276	0.231346	0.328347	0.634	0	0.00953978	6.72988	6.37043	6.39209	7.58554	0.0940492	0.181885	0.193777	0.0398886
Initial CA1	No Injection	AKCA131	19-02-09	11.7841	7.23765	11.7841	0.964	0.516488	0.114237	0.440343	0.394	0.096	0.0128849	6.6177	6.88161	7.24652	6.44424	0.0696498	0.0770685	0.170542	0.0699866
Initial CA1	No Injection	AKCA131	19-02-09	4.1907	4.1907	4.02737	0.038	0.374514	0.264664	0.513436	0.344	0.846	0.00847986	6.55016	7.39404	6.43558	7.31194	0.0958239	0.188783	0.0409219	0.0663828
Initial CA1	No Injection	AKCA131	19-02-09	7.58942	7.58942	4.8965	0	0.323803	0.330341	0.723749	0.022	0.422	0.0151954	6.40196	7.9934	6.34822	7.53685	0.074197	0.161157	0.0732163	0.108374
Initial CA1	No Injection	AKCA131	19-02-09	8.86082	8.86082	4.76426	0	0.224444	0.471109	0.70503	0.01	0.826	0.0111282	5.92023	7.1386	6.1238	7.79766	0.10451	0.203715	0.0066242	0.137348
Initial CA1	No Injection	AKCA131	19-02-09	15.6647	15.6647	7.86355	0.71	0.469404	0.157213	0.36382	0.544	0.086	0.00920429	6.51693	6.84868	7.2578	6.21885	0.0977338	0.23904	0.0894277	0.17364
Initial CA1	No Injection	AKCA131	19-02-09	6.1818	5.89504	6.1818	0.1	0.618035	0.0471564	0.517727	0.174	0.744	0.0115612	6.89821	6.43764	5.44343	6.37228	0.114819	0.175915	0.141572	0.108725
Initial CA1	No Injection	AKCA131	19-02-09	7.8946	7.8946	6.67074	0.33	0.631835	0.0409668	0.649119	0.066	0.032	0.0168823	7.17725	6.63069	6.03056	4.99191	0.243568	0.209613	0.0842964	0.16016
Initial CA1	No Injection	AKCA131	19-02-09	9.17944	9.17944	7.7106	0.018	0.214946	0.484341	0.593082	0.09	0.716	0.00621721	6.21225	7.19167	7.27669	7.89937	0.250053	0.134963	0.0404853	0.0134082
Initial CA1	No Injection	AKCA131	19-02-09	9.8482	9.8482	5.7812	0.558	0.0965924	0.651924	0.596476	0.106	0.08	0.00854405	6.76223	6.95515	6.48627	7.02782	0.138195	0.195482	0.0361211	0.191745
Initial CA1	No Injection	AKCA131	19-02-09	6.29057	6.29057	5.35761	0	0.473597	0.153308	0.686859	0.026	0.424	0.0122207	6.28358	7.99107	6.20736	8.02743	0.105336	0.0890825	0.0833749	0.0442487
Initial CA1	No Injection	AKCA131	19-02-09	9.20311	9.20311	7.16214	0.116	0.118815	0.621052	0.481395	0.274	0.064	0.00547818	8.25133	7.54001	6.00849	6.60785	0.394425	0.13291	0.279432	0.0206842
Initial CA1	No Injection	AKCA131	19-02-09	10.0114	10.0114	8.50706	0.876	0.251143	0.433194	0.148846	0.928	0.698	0.00650508	5.97922	7.71678	6.86095	6.35243	0.358653	0.107483	0.0522661	0.132824
Initial CA1	No Injection	AKCA131	19-02-09	6.16453	6.13512	6.16453	0	0.453742	0.173232	0.715164	0.016	0.526	0.0121315	6.26254	7.89141	6.16795	8.26309	0.131063	0.0782667	0.0955632	0.0402842
Initial CA1	No Injection	AKCA131	19-02-09	6.85376	6.85376	6.15341	0	0.551732	0.0868815	0.506099	0.36	0.74	0.0131872	6.48571	7.99016	5.84307	7.78998	0.154423	0.0757397	0.188078	0.0226647
Initial CA1	No Injection	AKCA131	19-02-09	8.10878	6.18355	8.10878	0.006	0.617203	0.0476682	0.517123	0.306	0.138	0.0174007	6.64992	7.6274	6.76281	7.93712	0.129214	0.150866	0.0788953	0.00817805
Initial CA1	No Injection	AKCA131	19-02-09	4.6969	4.4882	4.6969	0	0.122749	0.615166	0.411526	0.828	0.186	0.028168	6.37584	7.09246	5.96191	7.49083	0.334173	0.0824004	0.141039	0.14967
Initial CA1	No Injection	AKCA131	19-02-09	4.59452	4.59452	4.14301	0.83	0.342454	0.305668	0.260246	0.942	0.768	0.0226676	6.49067	7.15068	6.71742	7.43499	0.228464	0.0804338	0.251929	0.181914
Initial CA1	No Injection	AKCA131	19-02-10	7.19478	7.19478	6.80855	0.43	0.525548	0.0627772	0.852591	0.002	0.068	0.00868603	7.42073	7.22282	9.48415	6.19501	0.203457	0.2106	0.00187891	0.29473
Initial CA1	No Injection	AKCA131	19-02-10	7.88757	7.88757	6.16826	0.78	-0.0980966	0.832176	0.0380544	0.94	0.646	0.0127813	6.79368	4.6669	7.10259	5.5291	0.245884	0.227076	0.0859283	0.0820121
Initial CA1	No Injection	AKCA131	19-02-10	6.6278	6.6278	3.81628	0.962	0.572243	0.0394715	0.340182	0.388	0.112	0.0196931	7.88484	5.22428	7.251	6.05525	0.273851	0.136692	0.0953886	0.357657
Initial CA1	No Injection	AKCA131	19-02-10	6.21042	6.21042	4.41101	0.54	0.355029	0.210197	0.56111	0.048	0.272	0.0123536	7.24693	6.21786	6.62211	7.14497	0.153779	0.295476	0.129529	0.212664
Initial CA1	No Injection	AKCA131	19-02-10	6.87542	6.87542	5.1355	0.032	0.567878	0.0413782	0.86847	0.002	0.392	0.00719739	5.8253	8.0735	8.41306	7.73428	0.180059	0.357115	0.0070606	0.502575
Initial CA1	No Injection	AKCA131	19-02-10	8.47896	7.42487	8.47896	0.83	-0.138253	0.872228	0.482047	0.124	0.464	0.0121581	7.49512	6.12748	5.92166	6.54991	0.186103	0.574833	0.0334307	0.1694
Initial CA1	No Injection	AKCA131	19-02-10	10.5753	10.5753	8.48655	0.02	0.666308	0.0119896	0.858179	0.002	0.022	0.00900529	4.15236	8.18915	3.0323	9.61293	0.407168	0.548493	0.425815	0.551426
Initial CA1	No Injection	AKCA131	19-02-10	7.64803	7.64803	6.64515	0.214	0.823204	0.000414508	0.635427	0.026	0.046	0.0198535	6.66682	5.35516	5.44091	5.3331	0.143733	0.31453	0.3178	0.0719793
Initial CA1	No Injection	AKCA131	19-02-10	6.67287	6.67287	4.11699	0.86	0.653845	0.0144249	0.424644	0.178	0.66	0.0342823	6.62298	5.0212	7.13493	5.51265	0.196323	0.135121	0.15903	0.132261
Initial CA1	No Injection	AKCA131	19-02-10	6.39387	6.39387	5.4933	0.946	0.654429	0.0142694	0.487296	0.094	0.072	0.0181215	6.89918	5.14813	5.91875	4.95255	0.411704	0.177129	0.190429	0.0763489
Initial CA1	No Injection	AKCA131	19-02-10	8.77934	8.77934	6.00345	0.884	0.714565	0.00533679	0.663851	0.03	0.016	0.0151762	8.25316	5.84956	6.5597	5.61829	0.191372	0.23616	0.106353	0.256005
Initial CA1	No Injection	AKCA131	19-02-10	9.8033	9.8033	9.0243	0.992	0.426829	0.135575	0.328562	0.368	0.08	0.02988	7.31271	5.32999	7.38308	5.39639	0.215844	0.222326	0.0418152	0.158163
Initial CA1	No Injection	AKCA131	19-02-10	5.98767	5.98767	4.86247	0.864	0.126591	0.530124	0.515728	0.16	0.176	0.00872255	6.27352	5.24479	4.87494	6.56386	0.231111	0.419126	0.346471	0.216494
Initial CA1	No Injection	AKCA131	19-02-10	9.75259	9.75259	4.11081	0.848	0.763558	0.00202073	0.443088	0.226	0.018	0.0139048	7.45659	5.69962	6.85921	5.46181	0.477141	0.23539	0.326051	0.190377
Initial CA1	No Injection	AKCA131	19-02-10	9.87951	9.87951	6.00435	0.674	0.254828	0.339606	0.291842	0.41	0.064	0.00788534	6.31784	5.35051	7.92511	4.74138	0.31959	0.65544	0.552076	0.391911
Initial CA1	No Injection	AKCA131	19-02-10	8.05373	8.05373	4.51338	0.116	0.207308	0.408528	0.633348	0.016	0.044	0.0144983	6.9543	6.55256	7.5508	7.4025	0.114858	0.192021	0.117597	0.0600659
Initial CA1	No Injection	AKCA131	19-02-10	11.7698	11.7698	6.19002	0.006	0.739627	0.0034715	0.745929	0.006	0.046	0.0100739	5.52679	7.48154	4.65089	7.53206	0.65538	0.170487	0.527124	0.0968776
Initial CA1	No Injection	AKCA131	19-02-10	10.3636	10.3636	5.86532	0.156	0.657741	0.0136373	0.586468	0.072	0.348	0.00586511	4.84014	7.93551	5.37604	7.04546	0.353934	0.155441	0.056594	0.555153
Initial CA1	No Injection	AKCA131	19-02-10	7.06387	7.06387	5.0578	0.4	0.520716	0.0655751	0.807531	0	0.542	0.00462379	5.57568	5.66931	4.15062	5.30485	0.0776349	0.747401	0.00400846	0.545022
Initial CA1	No Injection	AKCA131	19-02-10	5.83016	5.83016	4.59525	0.178	0.587338	0.0332124	0.768557	0.002	0.776	0.00929601	4.31882	6.10028	4.16959	7.89365	0.394135	0.153084	0.463951	0.282184
Initial CA1	No Injection	AKCA131	19-02-10	9.92692	9.92692	5.85457	0.024	0.492302	0.0833057	0.309195	0.504	0.304	0.00522688	4.75804	6.93384	4.6967	8.24925	0.372606	0.175162	0.170437	0.0423872
Initial CA1	No Injection	AKCA131	19-02-10	6.68819	6.68819	5.57581	0.188	0.28709	0.295627	0.3999	0.31	0.01	0.00639185	6.91719	7.09467	4.67785	7.13372	0.143514	0.159376	0.0913508	0.143976
Initial CA1	No Injection	AKCA131	19-02-10	10.7979	10.7979	9.51466	0.282	0.71467	0.00533679	0.110313	0.804	0.24	0.0131329	6.31124	7.68328	7.76951	8.31313	0.351226	0.194477	0.245993	0.0570043
Initial CA1	No Injection	AKCA131	19-02-10	6.11625	6.11625	5.30794	0.37	0.388478	0.173192	0.591526	0.094	0.236	0.0098001	6.08236	4.70704	4.6974	4.68491	0.161261	0.358405	0.120879	0.265344
Initial CA1	No Injection	AKCA131	19-02-10	6.45777	6.45777	5.98298	0.044	0.701055	0.0066943	0.615604	0.086	0.95	0.00907215	4.43225	7.22338	7.66552	9.35668	0.422142	0.297331	0.223405	0.24789
Initial CA1	No Injection	AKCA131	19-02-10	7.10879	5.243	7.10879	0.024	0.398004	0.164062	0.718709	0.006	0.012	0.0143066	7.29327	7.8116	8.80646	9.35451	0.156135	0.157032	0.190754	0.091813
Initial CA1	No Injection	AKCA131	19-02-10	8.85954	8.85954	6.69424	0.122	0.228036	0.377565	0.367454	0.308	0.116	0.00669164	5.11225	6.91235	6.31892	8.0956	0.242085	0.130058	0.277785	0.20671
Initial CA1	No Injection	AKCA131	19-02-10	5.38619	5.38619	5.08527	0.974	0.527709	0.061513	0.301372	0.396	0.106	0.00783823	7.66109	5.60258	6.12777	5.97684	0.169163	0.19387	0.0454077	0.390642
Initial CA1	No Injection	AKCA131	19-02-10	5.54993	5.16929	5.54993	0.056	0.555593	0.0468497	0.285666	0.596	0.092	0.00582175	4.92156	6.15724	4.62954	5.79243	0.446493	0.119807	0.180029	0.098847
Initial CA1	No Injection	AKCA131	19-02-10	8.12691	8.12691	5.84861	0.912	0.665915	0.0120829	0.295064	0.552	0.436	0.0204128	6.12257	5.03859	7.28905	4.93806	0.298675	0.189544	0.290684	0.0463135
Initial CA1	No Injection	AKCA131	19-02-10	7.54573	7.54573	6.20319	0.406	0.369363	0.194124	0.507892	0.158	0.232	0.020375	5.58736	5.3405	7.11269	7.29311	0.303746	0.151764	0.00237214	0.18183
Initial CA1	No Injection	AKCA131	19-02-10	11.8018	9.92028	11.8018	0.27	0.226403	0.380083	0.388577	0.372	0.518	0.00521032	5.74742	7.05117	5.0314	7.82223	0.798247	0.130956	0.777621	0.206465
Initial CA1	No Injection	AKCA131	19-02-10	9.14362	6.77721	9.14362	0.134	0.118996	0.541637	0.25204	0.648	0.338	0.00646784	7.30498	7.67313	6.55767	6.12055	0.132887	0.69468	0.0413862	0.742755
Initial CA1	No Injection	AKCA131	19-02-10	7.38347	7.0347	7.38347	0.07	0.190602	0.433368	0.716812	0.008	0.118	0.0108552	6.54599	6.86513	8.15416	8.31816	0.269694	0.218218	0.0508721	0.48163
Initial CA1	No Injection	AKCA131	19-02-10	7.96937	7.96937	5.30368	0.81	0.0249421	0.679606	0.362207	0.362	0.436	0.0105452	5.9192	5.97297	5.88746	4.23719	0.603299	0.120888	0.0059008	0.275725
Initial CA1	No Injection	AKCA131	19-02-10	8.05696	8.05696	4.72173	0.416	0.153764	0.489233	0.182673	0.746	0	0.0188633	6.85418	6.42197	5.48633	6.94442	0.11569	0.394237	0.0485418	0.315489
Initial CA1	No Injection	AKCA131	19-02-10	7.77916	7.77916	7.20645	0	0.51536	0.0688808	0.483776	0.148	0.024	0.00640597	4.76765	7.37415	7.36479	9.82035	0.223511	0.329316	0.169421	0.284143
Initial CA1	No Injection	AKCA131	19-02-10	6.05758	6.05758	5.54689	0.336	0.397901	0.164093	0.301949	0.506	0.128	0.0111502	6.02809	6.00573	6.98863	4.82246	0.267175	0.111885	0.163012	0.0343386
Initial CA1	No Injection	AKCA131	19-02-10	7.72176	7.72176	7.27092	0.014	0.231304	0.373026	0.478649	0.264	0.262	0.0102489	4.21759	6.43255	3.54977	7.43545	0.310076	0.428197	0.144531	0.61358
Initial CA1	No Injection	AKCA131	19-02-10	8.2431	8.2431	5.60382	0.032	0.31374	0.260363	0.117059	0.86	0.276	0.00503307	5.50514	6.42215	6.01471	7.64008	0.464519	0.262712	0.418745	0.251335
Initial CA1	No Injection	AKCA131	19-02-10	9.00871	9.00871	7.27859	0.334	0.832641	0.000300518	0.340434	0.408	0.014	0.0192872	6.02052	6.90749	6.31777	5.20735	0.202512	0.252245	0.00133703	0.00125259
Initial CA1	No Injection	AKCA131	19-02-10	7.33999	7.33999	6.54519	0.958	0.425661	0.136632	0.0966813	0.906	0.002	0.0239424	7.06898	5.14554	8.40131	3.77609	0.423678	0.385965	0.177349	0.239588
Initial CA1	No Injection	AKCA131	19-02-10	11.787	11.787	6.31461	0.186	0.181135	0.448207	0.493229	0.182	0.97	0.0190957	7.04009	6.99325	7.54837	8.52727	0.160448	0.289771	0.00073287	0.0719734
Initial CA1	No Injection	AKCA131	19-02-10	10.7966	10.7966	7.13238	0.788	0.550148	0.049399	0.515556	0.114	0.664	0.00988798	6.63814	6.22729	7.43829	7.62777	0.189967	0.249991	0.0670071	0.334473
Initial CA1	No Injection	AKCA131	19-02-10	7.10737	7.01338	7.10737	0.74	0.183061	0.445347	0.368704	0.47	0.858	0.00664613	6.42891	7.98068	8.73144	5.52353	0.297589	0.164399	0.116086	0.0524387
Initial CA1	No Injection	AKCA131	19-02-10	14.9634	14.9634	8.39153	0.13	0.35506	0.210155	0.708201	0.016	0.676	0.0146461	7.31548	7.9463	6.82253	9.04802	0.205354	0.560981	0.105468	0.171354
Initial CA1	No Injection	AKCA131	19-02-10	8.0641	7.67883	8.0641	0.014	0.389601	0.171876	0.803346	0.008	0.452	0.00795329	6.02841	7.48623	6.2912	8.21674	0.232409	0.165105	0.147348	0.196591
Initial CA1	No Injection	AKCA131	19-02-10	7.29982	6.85465	7.29982	0.462	0.871427	8.29016e-05	0.671626	0.048	0.558	0.0113576	4.76235	5.06475	4.88071	6.18528	0.230859	0.552668	0.00498062	0.719934
Initial CA1	No Injection	AKCA131	19-02-10	7.12263	7.12263	3.68616	0.718	0.821849	0.000445596	0.758147	0	0.008	0.0263636	6.98528	5.36929	7.44009	5.53461	0.155961	0.2197	0.146757	0.306252
Initial CA1	No Injection	AKCA131	19-02-10	8.09468	8.09468	5.88845	0.848	0.292674	0.287959	0.26516	0.624	0.95	0.00839549	6.83109	7.14098	5.88013	5.974	0.26766	0.15377	0.0721492	0.340558
Initial CA1	No Injection	AKCA131	19-02-10	5.68296	5.68296	5.34532	0.066	0.205094	0.411979	0.510315	0.14	0.418	0.00498315	6.26972	7.67619	7.65591	6.72753	0.285703	0.12022	0.241844	0.0444208
Initial CA1	No Injection	AKCA131	19-02-10	10.6239	10.6239	7.09336	0.014	0.624219	0.0215337	0.60733	0.038	0.912	0.00976986	3.8222	6.52861	3.67973	7.75118	0.241633	0.200189	0.10021	0.41613
Initial CA1	No Injection	AKCA131	19-02-10	7.77651	7.77651	5.37478	0	0.256173	0.337637	0.399435	0.334	0.226	0.00478471	5.46462	7.60932	4.91998	7.61592	0.454814	0.448984	0.504797	0.432996
Initial CA1	No Injection	AKCA131	19-02-10	10.5232	9.3363	10.5232	0.734	0.360503	0.203886	0.775262	0.002	0.496	0.0115224	7.40145	6.09064	7.76473	5.42564	0.183057	0.21682	0.233315	0.0826051
Initial CA1	No Injection	AKCA131	19-02-10	9.03252	7.7143	9.03252	0.874	-0.173676	0.902332	0.684588	0.046	0.58	0.0184218	8.29442	5.19095	5.17614	8.21169	0.566222	0.402864	0.618741	0.218186
Initial CA1	No Injection	AKCA131	19-02-10	10.3123	10.3123	6.64981	0.526	0.134779	0.517689	0.528876	0.132	0.764	0.00502868	7.63116	7.03439	4.5007	8.54726	0.233196	0.334566	0.214918	0.124234
Initial CA1	No Injection	AKCA131	19-02-10	7.95036	7.95036	7.05255	0.634	0.435953	0.127409	0.257575	0.604	0.164	0.00871072	5.26705	5.80181	6.88698	6.00671	0.281955	0.163319	0.320731	0.213504
Initial CA1	No Injection	AKCA131	19-02-10	7.37103	6.98134	7.37103	0.142	0.774935	0.00157513	0.556064	0.112	0.014	0.0382728	7.12522	5.92463	6.55127	6.51488	0.190957	0.121783	0.118814	0.239334
Initial CA1	No Injection	AKCA131	19-02-10	8.79526	8.79526	8.28696	0.004	0.725542	0.00455959	0.873394	0.002	0.746	0.00704145	5.17765	8.80732	3.60238	10.0328	0.51289	0.127927	0.202735	0.129944
Initial CA1	No Injection	AKCA131	19-02-10	6.67284	6.28335	6.67284	0.464	0.137624	0.51344	0.311501	0.532	0.86	0.00538685	6.10594	7.01216	7.25484	5.8194	0.226476	0.165315	0.217655	0.146956
Initial CA1	No Injection	AKCA131	19-02-10	6.83852	5.92819	6.83852	0.626	0.217967	0.392187	0.42249	0.262	0.212	0.0165237	6.45848	5.53598	4.66031	5.5789	0.257407	0.451992	0.227441	0.145212
Initial CA1	No Injection	AKCA131	19-02-10	7.71269	7.71269	7.01934	0.04	0.369351	0.194145	0.390825	0.264	0.062	0.00756062	6.202	5.90076	4.43345	7.98372	0.233723	0.451938	0.165941	0.617528
Initial CA1	No Injection	AKCA131	19-02-10	8.03578	8.03578	7.08475	0.074	0.559066	0.0452953	0.556684	0.094	0.246	0.00936884	4.96614	7.33583	6.26018	7.38862	0.104766	0.241156	0.00288987	0.0774505
Initial CA1	No Injection	AKCA131	19-02-10	7.30335	6.5903	7.30335	0.496	0.867355	8.29016e-05	0.938666	0	0	0.0227001	8.6225	7.14154	9.59797	6.05404	0.103003	0.17357	0.0122699	0.0274974
Initial CA1	No Injection	AKCA131	19-02-10	8.91101	8.91101	6.2325	0.544	0.570243	0.040342	0.310095	0.484	0.246	0.00604249	6.97388	8.09808	7.54927	6.25612	0.209446	0.305143	0.167746	0.0919895
Initial CA1	No Injection	AKCA131	19-02-10	8.78553	8.78553	5.69075	0.954	0.198559	0.421523	0.0737441	0.942	0.002	0.0173015	6.09722	5.93633	8.4447	5.45317	0.202556	0.331254	0.146246	0.245365
Initial CA1	No Injection	AKCA131	19-02-10	10.1997	10.1997	9.50928	0.104	0.501985	0.0773886	0.440906	0.198	0.6	0.0178576	4.85879	5.98111	5.56398	5.13729	0.423978	0.173727	0.20083	0.0827234
Initial CA1	No Injection	AKCA131	19-02-10	7.91484	7.91484	6.66195	0.498	0.204185	0.413409	0.441937	0.238	0.328	0.0123212	5.53084	5.56351	5.57321	7.35035	0.148871	0.527115	0.41736	0.277751
Initial CA1	No Injection	AKCA131	19-02-10	9.40876	8.87486	9.40876	0.33	0.15259	0.491026	0.39349	0.338	0.254	0.00615548	5.17726	6.11184	6.79605	6.34866	0.189509	0.160246	0.294484	0.365594
Initial CA1	No Injection	AKCA131	19-02-10	7.64555	7.64555	6.09142	0	0.981816	0	0.905319	0	0.222	0.0249751	3.62133	4.22619	4.87699	5.04662	0.155834	0.351083	0.168769	0.473902
Initial CA1	No Injection	AKCA131	19-02-10	8.9648	8.9648	7.58655	0.048	0.0364236	0.66344	0.185308	0.764	0.64	0.00539945	6.23828	7.5678	5.46748	6.5742	0.133723	0.470227	0.0865248	0.177602
Initial CA1	No Injection	AKCA131	19-02-10	6.88285	6.88285	5.61925	0.002	0.742335	0.00324352	0.468803	0.244	0.202	0.00697233	3.99798	6.34004	4.57654	7.9927	0.199287	0.165588	0.222776	0.0207912
Initial CA1	No Injection	AKCA131	19-02-10	7.19779	7.19779	5.72173	0.138	0.39218	0.169399	0.497221	0.22	0.486	0.00925326	5.68059	5.46808	7.4549	8.0797	0.239972	0.348966	0.0322656	0.244847
Initial CA1	No Injection	AKCA131	19-02-10	6.65061	6.65061	6.48108	0.83	0.633157	0.0193782	0.837593	0.004	0.164	0.0101435	8.26962	6.49042	7.12365	6.33966	0.347849	0.198843	0.0927161	0.106972
Initial CA1	No Injection	AKCA131	19-02-10	7.14849	6.81948	7.14849	0.656	0.254692	0.339834	0.453968	0.172	0.04	0.0195327	7.25117	5.99345	8.52329	5.64108	0.146537	0.177526	0.162449	0.0689182
Initial CA1	No Injection	AKCA131	19-02-10	8.94347	6.39232	8.94347	0.08	0.893479	2.07254e-05	0.839595	0.008	0.706	0.013454	3.45618	6.07212	4.46208	7.71881	0.127155	0.162904	0.22382	0.157459
Initial CA1	No Injection	AKCA131	19-02-10	10.551	10.551	8.36216	0.964	0.115192	0.547585	0.287275	0.544	0.058	0.0136738	7.29614	5.12509	7.01292	6.27066	0.26774	0.449263	0.180425	0.352488
Initial CA1	No Injection	AKCA131	19-02-10	6.46552	6.46552	5.96752	0.71	0.568995	0.0408808	0.164636	0.77	0.384	0.0120122	6.72801	5.3687	7.32067	5.98188	0.216144	0.317346	0.117982	0.247784
Initial CA1	No Injection	AKCA131	19-02-10	7.69677	7.69677	4.97267	0.03	0.709674	0.00577202	0.345794	0.522	0.198	0.00991591	5.98284	7.54149	6.9573	6.59521	0.604106	0.191765	0.309113	0.0817561
Initial CA1	No Injection	AKCA131	19-02-10	9.07495	9.07495	8.35493	0.008	0.646345	0.0161865	0.857121	0	0.768	0.00624036	4.30171	6.0999	7.77573	8.65298	0.184024	0.239371	0.147619	0.438017
Initial CA1	No Injection	AKCA131	19-02-10	6.72091	6.72091	6.46748	0.984	0.836976	0.000248705	0.885071	0.004	0.97	0.0260855	6.45154	5.24098	5.83018	4.65378	0.146476	0.47734	0.199295	0.0614517
Initial CA1	No Injection	AKCA131	19-02-10	7.99426	7.99426	7.73569	0.49	0.671305	0.0109845	0.364449	0.36	0.056	0.0114709	5.92429	5.22915	4.91474	5.37649	0.239638	0.176213	0.132468	0.349751
Initial CA1	No Injection	AKCA131	19-02-10	10.0312	10.0312	6.21412	0.592	0.426798	0.135585	0.224166	0.674	0.576	0.011014	6.74265	5.33735	5.59703	6.12886	0.234785	0.456972	0.216962	0.377179
Initial CA1	No Injection	AKCA131	19-02-10	6.86341	6.34841	6.86341	0.086	0.671524	0.0109637	0.371085	0.42	0.47	0.0117579	5.58339	6.41774	6.56305	7.81481	0.144023	0.614296	0.223115	0.407164
Initial CA1	No Injection	AKCA131	19-02-10	6.86492	4.94627	6.86492	0.054	0.350522	0.215316	0.675088	0.024	0.38	0.00949009	7.70575	6.84599	7.65047	7.75238	0.14057	0.162689	0.169583	0.0204991
Initial CA1	No Injection	AKCA131	19-02-10	6.83096	6.83096	4.64524	0.152	-0.0205378	0.740725	0.495925	0.174	0.624	0.00607634	6.89551	8.29082	7.82228	7.28613	0.186718	0.543816	0.0396804	0.476485
Initial CA1	No Injection	AKCA131	19-02-10	10.4969	10.4969	9.17705	0.662	0.415386	0.146373	0.371242	0.368	0.826	0.0108073	5.98126	5.43533	8.35178	5.38951	0.395868	0.145979	0.175486	0.205332
Initial CA1	No Injection	AKCA131	19-02-10	9.69743	9.69743	6.65856	0.01	0.532521	0.0588601	0.223026	0.774	0.064	0.00614168	5.02958	6.68373	5.76201	7.53222	0.153934	0.233342	0.283797	0.0465115
Initial CA1	No Injection	AKCA131	19-02-10	9.72714	9.72714	9.56722	0.124	0.105638	0.562114	0.276409	0.546	0.15	0.0073002	6.23243	6.67644	5.27767	7.45211	0.121153	0.541081	0.12615	0.449241
Initial CA1	No Injection	AKCA131	19-02-10	8.37141	8.37141	6.57391	0.098	0.334267	0.234995	0.208312	0.692	0.202	0.00891922	7.23849	7.32967	7.66261	7.08288	0.19122	0.171072	0.105385	0.190905
Initial CA1	No Injection	AKCA131	19-02-10	12.7039	12.7039	10.4591	0	0.860926	0.00011399	0.574451	0.078	0.586	0.0101094	4.30462	6.39327	5.36976	7.85399	0.189616	0.184436	0.00724054	0.384052
Initial CA1	No Injection	AKCA131	19-02-10	7.1771	7.1771	7.16962	0.924	0.506999	0.0742902	0.225651	0.702	0.16	0.0222475	7.59708	5.17626	7.11958	5.51474	0.31184	0.118558	0.214119	0.260794
Initial CA1	No Injection	AKCA131	19-02-10	8.39989	7.43152	8.39989	0.82	0.477588	0.0938446	0.705352	0.084	0.082	0.0113357	7.80086	5.74246	8.16275	4.17228	0.417551	0.227599	0.192147	0.201456
Initial CA1	No Injection	AKCA131	19-02-10	7.19744	7.19744	6.49143	0.258	0.401605	0.160176	0.36046	0.366	0.632	0.00671457	7.28196	6.88896	5.67377	8.61072	0.0989381	0.501868	0.0526604	0.324758
Initial CA1	No Injection	AKCA131	19-02-10	14.1187	14.1187	9.30271	0.146	0.544441	0.0524767	0.572794	0.062	0	0.0138603	5.36265	5.74953	7.1046	7.50818	0.0753839	0.673373	0.0118971	0.599406
Initial CA1	No Injection	AKCA131	19-02-10	11.2715	11.2715	7.80839	0.108	-0.260935	0.957285	0.10256	0.876	0.184	0.00521267	6.27726	7.09924	6.33948	6.47884	0.353174	0.116409	0.179703	0.259516
Initial CA1	No Injection	AKCA131	19-02-10	12.4776	12.4776	8.0844	0.884	0.619147	0.0230881	0.623504	0.126	0.328	0.017926	6.82017	4.78627	5.13958	7.81294	0.456686	0.527925	0.430957	0.520104
Initial CA1	No Injection	AKCA131	19-02-10	16.474	16.474	7.36636	0.17	0.358281	0.206311	0.294838	0.522	0.524	0.0125534	5.36755	5.57198	6.63321	5.56156	0.197119	0.26666	0.0284417	0.142341
Initial CA1	No Injection	AKCA131	19-02-10	7.04604	7.04604	6.47596	0.898	0.362669	0.201585	0.424643	0.296	0.192	0.0217693	6.87265	5.94806	7.00505	4.9189	0.195957	0.360695	0.188454	0.311431
Initial CA1	No Injection	AKCA131	19-02-10	6.31816	6.31816	5.83696	0.004	0.524762	0.0632021	0.648723	0.04	0.452	0.00604967	6.32759	7.37694	7.1505	7.88807	0.39408	0.0969532	0.257128	0.160483
Initial CA1	No Injection	AKCA131	19-02-10	7.72826	7.72826	6.21343	0.614	0.769214	0.0017513	0.810911	0.006	0.118	0.0139925	7.95644	6.8929	8.66794	7.40513	0.198669	0.0977219	0.325298	0.167058
Initial CA1	No Injection	AKCA131	19-02-10	7.61999	7.61999	5.44321	0.802	0.88655	2.07254e-05	0.882542	0	0.072	0.0382575	6.77163	4.651	7.88435	3.98638	0.131381	0.29192	0.071282	0.316317
Initial CA1	No Injection	AKCA131	19-02-10	7.25618	7.25618	6.24068	0	0.365344	0.198456	0.477997	0.204	0.27	0.00897085	5.58956	6.63256	5.85496	7.17369	0.101618	0.700227	0.173418	0.612751
Initial CA1	No Injection	AKCA131	19-02-10	9.88019	9.88019	6.37026	0	0.606493	0.0268912	0.591655	0.054	0.8	0.00980415	6.35049	6.7592	5.02787	7.80563	0.134306	0.525942	0.267848	0.470969
Initial CA1	No Injection	AKCA131	19-02-10	7.82085	7.82085	7.13938	0.42	0.17762	0.453337	0.287688	0.616	0.164	0.0102045	6.12691	7.55834	7.68609	6.88574	0.166276	0.376795	0.0841804	0.178128
Initial CA1	No Injection	AKCA131	19-02-10	11.5006	11.5006	5.69377	0.45	0.0301028	0.672373	0.160077	0.8	0.616	0.0045411	7.28033	6.92417	6.69216	6.6127	0.270191	0.285648	0.126195	0.215362
Initial CA1	No Injection	AKCA131	19-02-10	8.20708	6.75983	8.20708	0.002	0.425315	0.136922	0.773259	0.008	0.006	0.00871932	6.21439	7.73251	6.64779	8.43339	0.186898	0.161311	0.0449359	0.185135
Initial CA1	No Injection	AKCA131	19-02-10	14.2466	14.2466	7.31446	0.89	0.736865	0.00361658	0.725884	0.006	1	0.015793	7.6417	7.12568	7.11095	6.50853	0.41374	0.0920794	0.170287	0.00727095
Initial CA1	No Injection	AKCA131	19-02-10	9.19283	9.19283	6.06815	0.304	0.592698	0.0312332	0.37588	0.346	0.058	0.00964998	6.8243	7.37581	6.45789	7.32787	0.244429	0.167208	0.243516	0.217923
Initial CA1	No Injection	AKCA131	19-02-10	8.01232	8.01232	6.68684	0.938	0.113406	0.550694	0.188181	0.722	0.692	0.0114791	7.3521	5.58381	6.25493	4.66982	0.261329	0.610276	0.181781	0.635825
Initial CA1	No Injection	AKCA131	19-02-10	6.78591	6.78591	5.08355	0.086	0.666767	0.011886	0.532524	0.156	0.004	0.0410048	7.10132	6.0224	6.69683	6.74967	0.155719	0.114984	0.0890013	0.20796
Initial CA1	No Injection	AKCA131	19-02-10	13.8387	10.3417	13.8387	0.03	0.498764	0.0791917	0.604271	0.048	0.144	0.00900683	6.25188	7.56939	6.66514	7.63571	0.420399	0.133262	0.397567	0.0165115
Initial CA1	No Injection	AKCA131	19-02-10	8.88905	3.29806	8.88905	0.012	-0.12964	0.86372	0.417511	0.332	0.434	0.00494692	6.48001	7.02216	7.18126	8.53383	0.0695278	0.705839	0.0770919	0.632144
Initial CA1	No Injection	AKCA131	19-02-10	12.1098	12.1098	8.4781	0.874	0.117537	0.544083	0.194187	0.73	0.642	0.00772735	7.13159	5.92417	6.65132	5.90271	0.51038	0.147733	0.123067	0.122416
Initial CA1	No Injection	AKCA131	19-02-10	9.11408	9.11408	5.57767	0.88	-0.272737	0.962446	0.293081	0.586	0.878	0.00627166	6.16599	6.61399	7.72931	6.7845	0.263605	0.253372	0.174567	0.118398
Initial CA1	No Injection	AKCA131	19-02-10	10.0057	10.0057	9.09647	0.146	0.53257	0.0587979	0.483105	0.222	0.008	0.0359104	7.19341	5.94307	6.06271	6.82191	0.107572	0.110206	0.122232	0.236534
Initial CA1	No Injection	AKCA131	19-02-10	15.0423	11.2384	15.0423	0.01	0.28388	0.299896	0.644233	0.046	0.134	0.0122109	6.11195	7.19438	5.32424	8.73628	0.350656	0.213623	0.160765	0.264985
Initial CA1	No Injection	AKCA131	19-02-10	4.16675	4.16675	3.9049	0.862	0.033147	0.668155	0.220623	0.708	0.116	0.0045641	6.22663	5.55192	7.74223	5.63354	0.363435	0.179219	0.1843	0.0693872
Initial CA1	No Injection	AKCA131	19-02-10	9.42509	5.25649	9.42509	0.04	0.777817	0.00148187	0.584022	0.066	0.132	0.0131941	4.63583	7.35321	6.14579	7.23559	0.138434	0.203611	0.0515437	0.268232
Initial CA1	No Injection	AKCA131	19-02-10	7.39238	6.61269	7.39238	0.794	0.415076	0.146694	0.829024	0	0.602	0.00684445	6.2464	5.61332	7.88311	9.20601	0.176703	0.36615	0.0700393	0.126137
Initial CA1	No Injection	AKCA131	19-02-10	10.0245	10.0245	7.33071	0.956	0.74264	0.0032228	0.445588	0.236	0.052	0.0243714	7.0613	5.81068	5.47676	5.29442	0.153055	0.372693	0.125439	0.426273
Initial CA1	No Injection	AKCA131	19-02-10	9.07311	8.41845	9.07311	0.016	0.563196	0.043399	0.471748	0.252	0.022	0.00874796	4.45129	6.08351	4.97418	8.36832	0.101464	0.392022	0.0673593	0.440377
Initial CA1	No Injection	AKCA131	19-02-10	9.21296	9.21296	6.70035	0.98	0.35294	0.212435	0.246071	0.704	0.824	0.00892527	5.54093	6.68389	7.43931	7.06677	0.22514	0.182695	0.180891	0.175206
Initial CA1	No Injection	AKCA131	19-02-10	6.33132	6.33132	5.50609	0.008	0.481718	0.0910155	0.661633	0.03	0.85	0.00592921	6.41262	6.75622	4.76988	6.42646	0.354864	0.0949589	0.152091	0.0541262
Initial CA1	No Injection	AKCA131	19-02-10	10.1464	10.1464	7.37728	0.834	0.0111855	0.698394	0.592683	0.05	0.222	0.0143399	6.62921	5.5778	7.66869	5.53928	0.0896257	0.553608	0.162751	0.209158
Initial CA1	No Injection	AKCA131	19-02-10	9.80367	9.80367	8.31829	0.354	0.430897	0.131907	0.244262	0.678	0.988	0.00932002	5.84064	6.35983	5.86261	6.84346	0.189614	0.151545	0.382888	0.250097
Initial CA1	No Injection	AKCA131	19-02-10	9.82351	9.82351	7.83673	0.798	0.742215	0.00325389	0.364362	0.564	0	0.0344406	7.30144	6.08913	6.89868	6.54831	0.232016	0.23221	0.220988	0.157268
Initial CA1	No Injection	AKCA131	19-02-10	7.11796	7.11796	5.92812	0.054	0.0792929	0.601813	0.333508	0.53	0.018	0.0074518	5.68187	7.42713	4.80284	9.22737	0.105228	0.723728	0.129623	0.522144
Initial CA1	No Injection	AKCA131	19-02-10	8.60649	6.43086	8.60649	0.104	0.736203	0.00365803	0.784493	0.008	0	0.0111317	4.27583	5.71918	5.35922	6.73485	0.204833	0.10862	0.148539	0.265499
Initial CA1	No Injection	AKCA131	19-02-10	8.31266	6.50133	8.31266	0.002	0.481442	0.0911606	0.499906	0.152	0.594	0.0114687	6.66158	7.61471	6.02011	6.81671	0.224819	0.515942	0.207186	0.560432
Initial CA1	No Injection	AKCA131	19-02-10	6.27314	6.27314	5.01583	0.88	0.625142	0.0212746	0.626051	0.058	0.008	0.0124426	6.85025	5.76077	8.26717	5.8728	0.173609	0.131864	0.0844246	0.0516754
Initial CA1	No Injection	AKCA131	19-02-10	14.5163	14.5163	5.79204	0.002	0.203035	0.415005	0.230118	0.632	0.602	0.00759809	5.57931	7.58695	6.13787	7.17552	0.458741	0.134862	0.69948	0.110619
Initial CA1	No Injection	AKCA131	19-02-10	35.6076	7.50484	35.6076	0.282	0.240208	0.360187	0.487983	0.152	0.938	0.00760503	5.00316	6.35765	6.50379	5.70125	0.230121	0.441788	0.161191	0.0961288
Initial CA1	No Injection	AKCA131	19-02-10	7.69592	7.23266	7.69592	0.22	0.533511	0.0582798	0.188982	0.778	0.38	0.0113243	6.31438	7.11572	6.04287	6.65863	0.206766	0.203708	0.291619	0.19279
Initial CA1	No Injection	AKCA131	19-02-10	9.20909	9.20909	5.62007	0.676	0.775812	0.00152332	0.689006	0.02	0.284	0.0201552	7.41989	6.70644	7.50598	7.16509	0.116902	0.107118	0.127946	0.0672819
Initial CA1	No Injection	AKCA131	19-02-10	7.14655	7.14655	7.00056	0.004	0.924086	0	0.860851	0.002	0.71	0.0185534	3.35755	4.22622	3.71071	6.56009	0.113478	0.119106	0.341002	0.384749
Initial CA1	No Injection	AKCA131	19-02-10	6.63192	6.63192	5.26006	0.05	0.407398	0.154539	0.393642	0.374	0.104	0.0178057	5.87485	6.63276	6.51452	7.1041	0.222746	0.123432	0.0115432	0.192597
Initial CA1	No Injection	AKCA131	19-02-10	8.4116	6.86264	8.4116	0.842	0.246798	0.350964	0.19289	0.76	0.394	0.0186484	7.30095	6.07207	7.14504	5.83598	0.466165	0.365609	0.205192	0.543815
Initial CA1	No Injection	AKCA131	19-02-10	10.6468	10.6468	6.1766	0.616	0.410339	0.151627	0.416911	0.288	0.62	0.0109272	7.28617	5.74084	7.17898	5.83632	0.0881654	0.598137	0.165334	0.203033
Initial CA1	No Injection	AKCA131	19-02-10	7.90341	7.90341	7.78049	0.984	0.462104	0.105606	0.880732	0	0.358	0.0183838	6.76488	5.70558	8.93659	6.15523	0.136539	0.15502	0.0616942	0.358396
Initial CA1	No Injection	AKCA131	19-02-10	6.7233	6.35898	6.7233	0.708	0.431231	0.131554	0.249123	0.654	0.418	0.0217082	5.22529	6.79298	5.82541	6.69305	0.162051	0.177642	0.0853209	0.0223751
Initial CA1	No Injection	AKCA131	19-02-10	6.58703	5.82906	6.58703	0.512	0.554132	0.047658	0.320214	0.622	0.69	0.0320105	6.72524	6.12772	5.55116	5.84368	0.189032	0.0829425	0.228149	0.12406
Initial CA1	No Injection	AKCA131	19-02-10	8.0511	5.95636	8.0511	0.002	0.804843	0.000725389	0.582175	0.072	0.946	0.0134688	4.8084	6.19626	5.70044	5.91393	0.184716	0.113138	0.0620931	0.229378
Initial CA1	No Injection	AKCA131	19-02-10	9.39294	9.39294	6.54306	0.128	0.22827	0.37715	0.392746	0.396	0.15	0.00903729	6.51084	6.2472	6.60922	7.98104	0.156428	0.124139	0.0351177	0.17695
Initial CA1	No Injection	AKCA131	19-02-10	9.91612	8.24653	9.91612	0.994	0.699364	0.0068601	0.464975	0.186	0.052	0.011105	6.24495	5.02086	7.21087	5.44919	0.100695	0.502677	0.115812	0.359497
Initial CA1	No Injection	AKCA131	19-02-10	12.3759	12.3759	7.20479	0.736	0.298916	0.279834	0.621112	0.058	0.494	0.0110481	7.1562	6.00187	5.85265	6.18305	0.11564	0.199248	0.314534	0.199286
Initial CA1	No Injection	AKCA131	19-02-10	6.56667	6.56667	6.07106	0.458	0.622351	0.0220725	0.681628	0.018	0.024	0.0233383	7.12682	6.48348	7.14526	7.35987	0.172195	0.226319	0.121311	0.486072
Initial CA1	No Injection	AKCA131	19-02-10	7.59983	6.22951	7.59983	0.496	0.032591	0.668891	0.565184	0.11	0.98	0.00686665	6.03794	6.01804	6.42854	6.66901	0.497589	0.245732	0.0361204	0.483581
Initial CA1	No Injection	AKCA131	19-02-10	14.8711	14.8711	6.91337	0.348	0.593348	0.0310259	0.610215	0.076	0.868	0.0169817	5.34661	6.97105	6.48525	7.14468	0.2835	0.183381	0.0771342	0.0450019
Initial CA1	No Injection	AKCA131	19-02-10	7.55389	7.55389	7.15779	0.014	0.564055	0.0429741	0.530567	0.134	0	0.0108253	7.03575	7.28959	6.57353	8.45613	0.0858082	0.36224	0.0299629	0.121939
Initial CA1	No Injection	AKCA131	19-02-10	10.1628	10.1628	8.03942	0	0.0812877	0.598819	0.254583	0.702	0.862	0.00631181	5.98857	6.64202	4.52857	6.28007	0.275045	0.115881	0.117286	0.255113
Initial CA1	No Injection	AKCA131	19-02-10	6.30573	6.30573	5.41737	0.02	0.55219	0.0484974	0.511573	0.156	0.28	0.00640535	4.70287	6.27759	6.21085	6.1725	0.16432	0.170858	0.143167	0.0776403
Initial CA1	No Injection	AKCA131	19-02-10	8.88631	8.22232	8.88631	0.012	0.551366	0.0488497	0.552114	0.12	0.002	0.00938274	6.47828	6.79008	7.18469	7.47991	0.179318	0.13549	0.025445	0.0563321
Initial CA1	No Injection	AKCA131	19-02-10	10.2154	10.2154	8.6137	0.68	0.260264	0.331876	0.530789	0.194	0.31	0.0100551	6.48956	5.45952	6.93383	7.95029	0.311102	0.10452	0.173598	0.0823227
Initial CA1	No Injection	AKCA131	19-02-10	9.67241	9.67241	7.72718	0.33	-0.283594	0.966984	-0.0232135	0.99	0.464	0.00860976	6.18854	6.6916	6.48704	6.02731	0.113195	0.203588	0.0596276	0.100287
Initial CA1	No Injection	AKCA131	19-02-10	9.94975	9.94975	7.05457	0.038	0.429413	0.133119	0.46595	0.26	0.076	0.0115864	6.56025	7.23282	6.86191	7.33031	0.432434	0.103181	0.348962	0.0876573
Initial CA1	No Injection	AKCA131	19-02-10	11.6232	11.6232	6.8209	0.52	0.400727	0.161088	0.225592	0.748	0.28	0.0105606	5.55178	5.75269	7.18121	5.89373	0.352304	0.218586	0.0302263	0.250185
Initial CA1	No Injection	AKCA131	19-02-10	7.92063	7.61511	7.92063	0.946	0.143086	0.505461	0.540345	0.128	0.334	0.0117696	8.26005	5.97838	7.76554	6.43787	0.310285	0.128478	0.0077416	0.265904
Initial CA1	No Injection	AKCA131	19-02-10	7.59593	7.59593	6.61387	0.65	0.59929	0.0290155	0.53402	0.114	0.006	0.0097689	6.9007	6.36193	6.54687	5.63225	0.0565746	0.558654	0.00860628	0.237057
Initial CA1	No Injection	AKCA131	19-02-10	13.4883	7.92333	13.4883	0.846	0.491269	0.0840415	0.224201	0.702	0.212	0.014917	7.09536	5.52966	5.9679	5.96408	0.302451	0.331648	0.18822	0.315642
Initial CA1	No Injection	AKCA131	19-02-10	10.4766	10.4766	9.96694	0.104	0.294824	0.28514	0.255324	0.706	0.544	0.00973528	5.0797	5.86832	5.75353	5.05508	0.207876	0.313992	0.0683461	0.139
Initial CA1	No Injection	AKCA131	19-02-10	8.65517	8.65517	8.41916	0.2	0.315465	0.258228	0.404798	0.346	0.776	0.00720615	7.01204	7.13892	4.88797	7.16086	0.32793	0.43254	0.00993138	0.396765
Initial CA1	No Injection	AKCA131	19-02-10	15.4838	6.73512	15.4838	0.772	0.368013	0.195472	0.450988	0.284	0.568	0.0124317	6.34766	5.9444	7.18575	5.66143	0.196969	0.18558	0.0594369	0.132929
Initial CA1	No Injection	AKCA131	19-02-10	9.61134	5.22632	9.61134	0.028	0.210399	0.403772	0.25433	0.706	0.408	0.00831634	5.92517	7.34208	6.72024	6.05655	0.120122	0.283994	0.108485	0.220175
Initial CA1	No Injection	AKCA131	19-02-10	7.46433	7.46433	6.07425	0	0.488663	0.0860829	0.459876	0.24	0.178	0.00929588	6.5157	7.88591	5.75173	8.53124	0.182233	0.358146	0.117783	0.414263
Initial CA1	No Injection	AKCA131	19-02-10	16.7308	7.08468	16.7308	0.042	0.266602	0.32314	0.373652	0.426	0.486	0.0293433	5.50214	6.41609	5.93726	7.90604	0.178171	0.138033	0.0178402	0.0370918
Initial CA1	No Injection	AKCA131	19-02-10	7.89357	7.89357	7.68758	0.232	0.0276092	0.675772	0.407549	0.338	0.222	0.0143187	6.52607	6.17317	4.37141	7.70013	0.479302	0.108769	0.173446	0.0163795
Initial CA1	No Injection	AKCA131	19-02-10	13.8374	13.8374	9.70269	0.746	0.0545799	0.637803	0.189718	0.802	0.27	0.0144358	7.26699	5.78899	5.81165	6.57297	0.198547	0.356804	0.440398	0.200481
Initial CA1	No Injection	AKCA131	19-02-10	9.89156	9.76135	9.89156	0.298	0.432857	0.130176	0.479233	0.188	0.196	0.00850259	5.80525	7.27944	6.77809	5.97969	0.129613	0.120174	0.194675	0.118823
Initial CA1	No Injection	AKCA131	19-02-10	7.28527	6.86802	7.28527	0.288	0.423643	0.138446	0.376537	0.354	0.188	0.0109879	6.28776	6.62723	7.01394	6.62454	0.11171	0.188921	0.150385	0.00864144
Initial CA1	No Injection	AKCA131	19-02-10	8.35796	8.35796	6.40922	0.984	0.843921	0.000217617	0.818605	0.004	0.776	0.0154731	5.90586	6.21116	4.12622	6.37395	0.11167	0.15275	0.0462841	0.0496002
Initial CA1	No Injection	AKCA131	19-02-10	8.20762	8.20762	7.94223	0.992	0.500381	0.0781969	0.71073	0.024	0.858	0.0202997	6.97067	5.50104	7.03801	6.30655	0.478575	0.146264	0.244328	0.197272
Initial CA1	No Injection	AKCA131	19-02-10	8.85146	8.85146	7.08565	0.016	0.109687	0.556259	0.411756	0.374	0.408	0.0066801	6.29718	6.74831	6.66749	6.59985	0.209891	0.231717	0.0334606	0.155264
Initial CA1	No Injection	AKCA131	19-02-10	10.2727	10.2727	7.64714	0.292	0.234027	0.36915	0.391301	0.388	0.658	0.0097227	6.52244	5.56375	6.72934	7.49907	0.113654	0.123743	0.0767665	0.129695
Initial CA1	No Injection	AKCA131	19-02-10	7.31003	7.31003	6.4842	0	0.748962	0.00273575	0.669122	0.036	0.022	0.00871142	6.28628	7.09513	5.94127	7.31374	0.540858	0.105643	0.366307	0.172228
Initial CA1	No Injection	AKCA131	19-02-10	7.90633	7.17711	7.90633	0.02	0.0887252	0.588611	0.633911	0.03	0.102	0.00758165	6.44292	6.46331	6.12093	8.57491	0.125487	0.245047	0.137777	0.169263
Initial CA1	No Injection	AKCA131	19-02-10	11.5341	11.5341	7.96499	0.16	0.456738	0.109813	0.414812	0.368	0.188	0.0158005	6.74618	7.01972	6.61674	6.87615	0.0993371	0.455601	0.0247891	0.319142
Initial CA1	No Injection	AKCA131	19-02-10	9.62614	9.62614	8.41491	0.488	0.0912949	0.584611	0.392933	0.4	0.494	0.00888837	6.94168	6.26455	6.60128	7.50896	0.0815448	0.417216	0.0358864	0.436542
Initial CA1	No Injection	AKCA131	19-02-10	11.0649	6.75354	11.0649	0.206	0.00922289	0.700902	0.643768	0.038	0.144	0.00940411	6.95394	5.98531	7.31035	8.04695	0.388594	0.0924272	0.340468	0.018521
Initial CA1	No Injection	AKCA131	19-02-10	15.1771	15.1771	11.1845	0.582	0.631698	0.0196788	0.738649	0.01	0.788	0.0114716	6.81208	4.82399	7.82483	5.43164	0.500648	0.153181	0.296079	0.0872487
Initial CA1	No Injection	AKCA131	19-02-10	8.60979	7.87838	8.60979	0.924	0.198709	0.421326	0.441912	0.316	0.082	0.0131879	6.79812	6.48216	7.70691	6.46106	0.206272	0.104608	0.119462	0.0627107
Initial CA1	No Injection	AKCA131	19-02-10	7.09564	7.09564	5.42538	0.992	0.0915869	0.584124	0.254438	0.758	0.206	0.0115426	6.63929	6.16417	6.36048	5.77536	0.111845	0.128284	0.0774174	0.208864
Initial CA1	No Injection	AKCA131	19-02-10	8.37547	8.37547	5.80425	0.976	0.749502	0.00270466	0.873026	0	0.008	0.025126	7.87065	6.363	7.42914	6.17781	0.127521	0.109352	0.0461498	0.182636
Initial CA1	No Injection	AKCA131	19-02-10	8.67807	7.92744	8.67807	0.66	0.419767	0.142269	0.314456	0.56	0.032	0.0185212	6.20137	6.30068	5.80049	6.7776	0.258796	0.18892	0.086217	0.369457
Initial CA1	No Injection	AKCA131	19-02-10	12.4058	6.76773	12.4058	0.024	0.735259	0.00373057	0.917209	0	0.154	0.0105057	6.68188	7.60674	8.38457	7.96933	0.310617	0.106272	0.358211	0.272803
Initial CA1	No Injection	AKCA131	19-02-10	13.1421	7.94241	13.1421	0.034	0.667444	0.0117927	0.507354	0.186	0.316	0.00941405	4.85565	6.54658	5.86769	6.83729	0.146389	0.163731	0.183948	0.104802
Initial CA1	No Injection	AKCA131	19-02-10	7.49424	7.49424	7.03623	0.138	0.626893	0.0207461	0.419131	0.332	0.194	0.00939746	5.5629	6.83411	7.43121	7.9692	0.358894	0.111633	0.389281	0.0883169
Initial CA1	No Injection	AKCA131	19-02-10	10.2792	6.11672	10.2792	0.51	0.559562	0.0451813	0.352934	0.51	0.578	0.00893256	6.9193	6.27005	6.61114	6.3114	0.356251	0.189645	0.269096	0.101865
Initial CA1	No Injection	AKCA131	19-02-10	7.49034	7.49034	5.50469	0.956	0.589365	0.0324249	0.541241	0.094	0.9	0.0243687	6.57463	5.92192	6.75129	6.51192	0.138611	0.223158	0.0532743	0.46635
Initial CA1	No Injection	AKCA131	19-02-10	6.33728	6.33728	5.95593	0.742	0.161672	0.477575	0.43667	0.306	0.094	0.00890005	7.00765	6.55973	7.29681	7.20129	0.237199	0.172344	0.191675	0.118113
Initial CA1	No Injection	AKCA131	19-02-10	7.94309	6.95985	7.94309	0.01	0.410822	0.15115	0.44186	0.286	0	0.0111905	6.12395	6.43142	7.22876	6.15673	0.312429	0.0815529	0.0165166	0.0569424
Initial CA1	No Injection	AKCA131	19-02-10	5.00425	5.00425	4.6981	0.158	0.369778	0.193648	0.517243	0.122	0.026	0.00899102	6.36991	6.7789	5.22074	6.16255	0.211785	0.214081	0.051433	0.0989613
Initial CA1	No Injection	AKCA131	19-02-10	6.11775	6.11775	5.59408	0.972	0.658942	0.0134093	0.344259	0.578	0.598	0.0263293	6.93441	5.79727	7.06655	6.08066	0.370478	0.0837646	0.212371	0.141716
Initial CA1	No Injection	AKCA131	19-02-11	7.06055	7.06055	5.42819	0.204	0.345651	0.234308	0.376757	0.37	0.532	0.00954663	5.65068	6.41509	6.89918	7.80324	0.328234	0.152787	0.218127	0.212633
Initial CA1	No Injection	AKCA131	19-02-11	7.40553	7.40553	6.63794	0	0.653329	0.0177949	0.390127	0.354	0.054	0.00337877	7.61741	7.79189	6.30143	9.29223	0.257575	0.175369	0.0710234	0.295499
Initial CA1	No Injection	AKCA131	19-02-11	9.06866	9.06866	5.38034	0.586	0.779641	0.00182564	0.821759	0	0.958	0.0134694	4.78707	5.05118	6.01604	4.91752	0.0816511	0.538651	0.134056	0.12704
Initial CA1	No Injection	AKCA131	19-02-11	9.63172	9.63172	7.23305	0.898	0.504693	0.0833026	0.604358	0.024	0.026	0.0126391	7.55386	6.08169	6.93441	6.02792	0.0785203	0.625015	0.0600658	0.412298
Initial CA1	No Injection	AKCA131	19-02-11	8.84339	8.84339	7.6356	0.522	0.826677	0.000441026	0.554202	0.058	0.214	0.0122027	7.04057	6.36134	7.40939	6.50845	0.0879822	0.523025	0.0121532	0.523835
Initial CA1	No Injection	AKCA131	19-02-11	5.73474	5.73474	4.93533	0.208	0.494504	0.090359	0.258793	0.626	0.032	0.0151226	5.28805	6.92919	6.47543	6.22179	0.138981	0.259553	0.135964	0.27129
Initial CA1	No Injection	AKCA131	19-02-11	9.25103	9.25103	4.7229	0.998	0.419451	0.153323	0.586789	0.05	1	0.0586781	6.70728	6.71123	6.73974	7.9002	0.283196	0.368409	0.192178	0.31774
Initial CA1	No Injection	AKCA131	19-02-11	6.82544	6.82544	6.67173	0.024	0.700987	0.00845128	0.630124	0.024	0.964	0.00656989	6.87998	8.03756	6.4715	8.69384	0.415457	0.26124	0.11554	0.169977
Initial CA1	No Injection	AKCA131	19-02-11	8.82065	8.82065	5.05742	0.028	-0.0250191	0.754297	0.915603	0	0.594	0.00360517	6.13817	8.04703	4.27488	7.69192	0.0692942	0.739711	0.151152	0.427241
Initial CA1	No Injection	AKCA131	19-02-11	7.27467	7.27467	5.98528	0.116	0.451627	0.123856	0.473022	0.16	0.338	0.0236541	7.012	6.03483	5.12725	8.32168	0.143225	0.38394	0.144761	0.186553
Initial CA1	No Injection	AKCA131	19-02-11	9.87	9.87	4.81982	0.978	0.842794	0.000184615	0.590303	0.056	0.11	0.024972	8.21743	5.35192	6.88974	4.97306	0.0956214	0.57785	0.0153234	0.328303
Initial CA1	No Injection	AKCA131	19-02-11	9.29036	9.29036	6.00081	0.336	0.336737	0.244882	0.424869	0.236	0.338	0.00882524	6.5589	6.37088	4.73005	6.10812	0.182694	0.214562	0.00545472	0.0388915
Initial CA1	No Injection	AKCA131	19-02-11	8.40508	8.40508	4.92994	0	0.623276	0.0265026	0.649339	0.058	0.178	0.0150405	3.75103	7.68967	5.6243	8.71331	0.133545	0.415523	0.040135	0.267983
Initial CA1	No Injection	AKCA131	19-02-11	7.98128	7.98128	5.35232	0.89	0.731515	0.00495385	0.822232	0	0.836	0.0221512	6.23668	5.58448	6.12078	5.46806	0.311108	0.150149	0.104072	0.0529057
Initial CA1	No Injection	AKCA131	19-02-11	14.6807	14.6807	4.78713	0.95	0.561965	0.0507692	0.401885	0.28	0.412	0.017481	6.62861	5.18111	6.21211	5.74685	0.178212	0.245662	0.202619	0.0258307
Initial CA1	No Injection	AKCA131	19-02-11	13.0972	13.0972	7.20771	0.352	0.238889	0.375251	0.157098	0.792	0.494	0.0115925	6.62483	5.80774	5.50564	6.26832	0.255449	0.294141	0.0912941	0.397096
Initial CA1	No Injection	AKCA131	19-02-11	7.76796	7.76796	4.12187	0.982	0.476413	0.103559	0.596192	0.048	0.276	0.0192846	7.03493	5.94449	7.41667	5.16011	0.137774	0.415053	0.117156	0.22051
Initial CA1	No Injection	AKCA131	19-02-11	8.33741	8.33741	5.83401	0.168	0.812667	0.000717949	0.847672	0	0.978	0.0213701	4.26782	5.33238	7.07475	6.84686	0.144836	0.105532	0.0502212	0.128338
Initial CA1	No Injection	AKCA131	19-02-11	5.38456	5.38456	5.36438	0.846	0.368868	0.207538	0.806494	0.01	0.378	0.0041882	5.47969	5.43267	4.82279	5.44677	0.112571	0.50994	0.034119	0.677024
Initial CA1	No Injection	AKCA131	19-02-11	7.32238	7.32238	4.82871	0.69	0.578715	0.0430872	0.52555	0.16	0.968	0.0113097	5.1909	4.38583	5.6158	5.4822	0.451228	0.164081	0.184193	0.309264
Initial CA1	No Injection	AKCA131	19-02-11	7.21106	7.21106	6.99573	0.99	0.505622	0.0825026	0.61319	0.058	0.264	0.0103587	6.5699	7.85103	4.88813	7.46993	0.0972487	0.474838	0.135441	0.140563
Initial CA1	No Injection	AKCA131	19-02-11	10.6698	10.6698	5.75705	0.714	0.138397	0.523569	0.615086	0.074	0.676	0.0066394	5.70912	6.43106	8.01589	3.77362	0.187396	0.310868	0.111516	0.0620413
Initial CA1	No Injection	AKCA131	19-02-11	10.3191	10.3191	9.79564	0.194	0.299232	0.292841	0.812975	0.002	0.106	0.0116021	5.1093	5.60784	5.13722	5.54473	0.410425	0.163815	0.0175008	0.107274
Initial CA1	No Injection	AKCA131	19-02-11	11.5781	11.5781	5.161	0.894	-0.0799229	0.818123	0.506686	0.124	0.652	0.0183726	5.55141	6.72188	6.88842	7.62034	0.213317	0.230978	0.103367	0.0172098
Initial CA1	No Injection	AKCA131	19-02-11	6.04447	6.04447	4.35651	0.768	0.323315	0.261385	0.103246	0.912	0.632	0.00764766	7.61107	6.09012	7.25218	6.47297	0.552909	0.185289	0.375448	0.246979
Initial CA1	No Injection	AKCA131	19-02-11	10.1539	10.1539	4.45797	0	-0.223673	0.939836	-0.0587636	0.976	0.628	0.00600575	4.61382	7.01976	5.8119	9.55311	0.137497	0.4187	0.0638959	0.422013
Initial CA1	No Injection	AKCA131	19-02-11	6.93764	6.93764	4.44171	0.81	0.449554	0.125703	0.561652	0.064	0.708	0.0184933	5.9683	5.07634	5.80267	6.75201	0.169156	0.256863	0.0192728	0.327418
Initial CA1	No Injection	AKCA131	19-02-11	7.23225	6.31086	7.23225	0.802	0.906521	0	0.676037	0.046	1	0.01303	7.95176	5.1793	6.98728	5.73397	0.110157	0.476943	0.0487436	0.588506
Initial CA1	No Injection	AKCA131	19-02-11	14.0754	8.4601	14.0754	0.932	0.335598	0.246256	0.631319	0.048	0.658	0.025791	7.82896	5.39079	8.36202	5.82905	0.220998	0.25392	0.0871319	0.237287
Initial CA1	No Injection	AKCA131	19-02-11	10.9956	10.9956	9.90574	0.028	0.596686	0.0357538	0.500581	0.124	0.102	0.016812	5.34057	7.17135	5.64858	8.5664	0.102852	0.383797	0.186269	0.0277938
Initial CA1	No Injection	AKCA131	19-02-11	14.1532	14.1532	12.7841	0.336	0.311375	0.27679	0.546462	0.08	0.28	0.00698815	6.2789	6.30765	6.19933	5.87616	0.434516	0.149737	0.029908	0.331672
Initial CA1	No Injection	AKCA131	19-02-11	10.2389	10.2389	5.77708	0.472	0.102143	0.577015	0.75926	0.01	0.128	0.0120623	6.48748	7.66467	5.27265	7.3605	0.371549	0.154475	0.0771929	0.152751
Initial CA1	No Injection	AKCA131	19-02-11	10.8164	10.8164	7.17219	0.028	0.5586	0.0522872	0.782579	0.014	0.38	0.00952613	4.39103	6.62065	5.58764	8.08668	0.436991	0.298912	0.17073	0.229152
Initial CA1	No Injection	AKCA131	19-02-11	6.33077	6.33077	6.12412	0.698	-0.0751727	0.812718	0.513614	0.156	0.01	0.00803372	7.2223	6.36504	5.18221	6.84762	0.165796	0.247012	0.144077	0.223094
Initial CA1	No Injection	AKCA131	19-02-11	8.90984	8.90984	4.68914	0.246	0.798463	0.00112821	0.492619	0.196	0	0.0104094	4.71896	5.19369	5.01175	5.30772	0.425671	0.149371	0.0300861	0.0383831
Initial CA1	No Injection	AKCA131	19-02-11	9.85883	9.85883	3.25794	0	0.229744	0.388564	0.31061	0.502	0.018	0.00432127	6.13551	6.91165	5.17214	8.20825	0.151047	0.12654	0.0469022	0.38219
Initial CA1	No Injection	AKCA131	19-02-11	8.23241	8.23241	6.06285	0.43	0.15548	0.498821	0.530945	0.192	1	0.0072043	5.26982	6.44285	5.37751	6.49086	0.117295	0.396732	0.0136504	0.332583
Initial CA1	No Injection	AKCA131	19-02-11	7.16477	7.16477	5.22722	0.926	0.726222	0.00539487	0.416401	0.246	0.224	0.0233497	7.02192	5.26705	5.4975	5.45871	0.25175	0.216038	0.216296	0.0217351
Initial CA1	No Injection	AKCA131	19-02-11	6.32748	6.32748	5.4623	0.102	0.675811	0.0127487	0.842694	0.002	1	0.0100238	4.52183	5.41216	6.01927	5.51486	0.534227	0.218374	0.419561	0.268935
Initial CA1	No Injection	AKCA131	19-02-11	6.65283	6.65283	6.162	0	0.679462	0.0120615	0.67545	0.03	0.116	0.0110469	7.19887	7.30532	6.81098	8.44881	0.122824	0.472034	0.0198361	0.358373
Initial CA1	No Injection	AKCA131	19-02-11	8.87174	8.87174	6.586	0.806	0.604379	0.0327487	0.235518	0.636	0.512	0.0107364	6.09499	5.26057	7.2306	5.23309	0.655767	0.215039	0.346538	0.100986
Initial CA1	No Injection	AKCA131	19-02-11	10.326	10.326	5.58858	0.082	0.183343	0.457446	0.589747	0.068	0.642	0.00693149	6.57769	6.33934	4.5687	6.4273	0.144253	0.453835	0.158391	0.274622
Initial CA1	No Injection	AKCA131	19-02-11	11.9003	11.9003	7.89599	0.248	0.206229	0.423221	0.387284	0.37	0	0.00816391	5.32806	6.89396	7.38504	8.16811	0.635465	0.11029	0.216961	0.0122689
Initial CA1	No Injection	AKCA131	19-02-11	13.3835	5.51992	13.3835	0.004	0.56488	0.0494462	0.517978	0.244	0.796	0.00398091	4.9745	7.58709	5.53988	6.81591	0.0959497	0.445511	0.32599	0.157053
Initial CA1	No Injection	AKCA131	19-02-11	7.79127	7.79127	7.12684	0.838	0.831872	0.000338462	0.700961	0.016	0.68	0.0193884	7.15907	6.26486	7.27831	6.67248	0.314147	0.321272	0.022484	0.289144
Initial CA1	No Injection	AKCA131	19-02-11	9.65065	9.65065	6.41772	0.562	0.434782	0.139631	0.548193	0.112	0.804	0.013059	5.75028	6.22588	6.9272	4.07436	0.212677	0.229811	0.2362	0.42995
Initial CA1	No Injection	AKCA131	19-02-11	8.75386	8.75386	4.24164	0.972	0.462187	0.115272	0.779555	0.004	0.322	0.024346	6.40359	4.00626	6.99871	5.15057	0.190273	0.41742	0.015506	0.341233
Initial CA1	No Injection	AKCA131	19-02-11	11.2002	11.2002	5.82078	0.566	0.321841	0.263354	0.778251	0.034	0.234	0.0211289	4.25324	5.30654	2.89274	5.99612	0.141557	0.33255	0.0549324	0.11826
Initial CA1	No Injection	AKCA131	19-02-11	6.89588	5.36495	6.89588	0.89	0.386917	0.18721	0.305381	0.506	0.08	0.0158803	6.55834	5.76277	7.5187	6.43532	0.153645	0.108308	0.316202	0.00702234
Initial CA1	No Injection	AKCA131	19-02-11	11.1826	11.1826	8.07916	0.314	0.754787	0.00322051	0.731999	0.028	0.298	0.00769078	5.16013	7.13576	3.82478	8.66452	0.037819	0.777092	0.167281	0.553265
Initial CA1	No Injection	AKCA131	19-02-11	9.34742	8.59978	9.34742	0.198	0.283113	0.314513	0.300067	0.546	0.508	0.0118612	6.29541	6.83059	5.42224	6.24228	0.15884	0.39779	0.181804	0.247656
Initial CA1	No Injection	AKCA131	19-02-11	12.8911	12.8911	10.2162	0.542	0.251577	0.357138	0.435824	0.348	0.386	0.00582678	6.4432	6.75813	7.90717	7.08525	0.566218	0.15721	0.194017	0.401468
Initial CA1	No Injection	AKCA131	19-02-11	8.88403	8.88403	6.83045	0.576	0.228428	0.390349	0.445777	0.308	0.658	0.0343298	5.89184	5.51144	6.55875	5.07735	0.174958	0.125869	0.0762119	0.0855298
Initial CA1	No Injection	AKCA131	19-02-11	7.13924	7.13924	6.03796	0.318	0.143573	0.515938	0.79195	0.002	0.374	0.0131826	5.47156	6.15647	5.85885	6.968	0.118607	0.174751	0.262826	0.0568868
Initial CA1	No Injection	AKCA131	19-02-11	7.31098	7.31098	6.41889	0.026	-0.0388904	0.770892	0.503145	0.2	0.774	0.00610617	7.89697	7.82913	5.17829	8.88173	0.157652	0.454596	0.452148	0.116343
Initial CA1	No Injection	AKCA131	19-02-11	10.1988	10.1988	7.13722	0.338	0.118309	0.553395	0.586476	0.08	0.004	0.0133029	5.5031	4.52038	5.35978	6.06325	0.552166	0.118686	0.131255	0.352879
Initial CA1	No Injection	AKCA131	19-02-11	9.25367	9.25367	5.05134	0.024	0.05533	0.644779	0.466655	0.166	0.516	0.0170727	6.4162	7.42984	4.81451	7.21619	0.353913	0.157705	0.00800364	0.288144
Initial CA1	No Injection	AKCA131	19-02-11	6.06932	6.06932	4.72255	0.908	0.591449	0.0378359	0.401789	0.278	0.61	0.0345593	8.76953	6.12651	7.54029	7.17084	0.200854	0.177661	0.159398	0.175046
Initial CA1	No Injection	AKCA131	19-02-11	7.34278	7.34278	7.33864	0	0.143963	0.515333	0.514793	0.224	1	0.00511017	5.37867	8.08666	5.4596	9.58292	0.563237	0.233561	0.20753	0.504271
Initial CA1	No Injection	AKCA131	19-02-11	10.2693	10.2693	7.64046	0.844	0.37459	0.201108	0.48187	0.188	0.734	0.010653	6.91447	5.64377	5.63234	6.30047	0.297949	0.349232	0.221203	0.16584
Initial CA1	No Injection	AKCA131	19-02-11	7.71575	7.71575	4.21297	0	0.648356	0.0190359	0.561468	0.138	0.14	0.00808288	6.54154	8.49547	7.01309	7.74875	0.233479	0.185493	0.184734	0.0494901
Initial CA1	No Injection	AKCA131	19-02-11	12.4073	12.4073	5.20786	0.408	0.276835	0.322779	0.407123	0.374	0.71	0.00751882	5.3406	6.4215	5.44102	6.58481	0.521152	0.171196	0.374011	0.181582
Initial CA1	No Injection	AKCA131	19-02-11	7.5546	7.5546	7.49341	0	0.80499	0.000923077	0.638326	0.072	0.966	0.00872635	5.10016	9.00202	5.03227	9.16886	0.163735	0.247446	0.252674	0.0167811
Initial CA1	No Injection	AKCA131	19-02-11	7.00671	7.00671	5.75773	0	0.451734	0.123774	0.818443	0.002	0.3	0.0073609	5.56106	9.00333	6.44759	8.71925	0.133539	0.208538	0.037214	0.0449133
Initial CA1	No Injection	AKCA131	19-02-11	8.29586	8.29586	6.62158	0.922	0.469063	0.109477	0.478673	0.292	0.256	0.00784409	5.83643	4.02364	6.50245	5.76276	0.245738	0.439694	0.133421	0.483318
Initial CA1	No Injection	AKCA131	19-02-11	6.06459	6.06459	4.01224	0.172	0.465505	0.112492	0.472615	0.204	1	0.00496333	5.38628	6.54499	7.49548	6.38816	0.308885	0.108361	0.345942	0.049847
Initial CA1	No Injection	AKCA131	19-02-11	6.74143	6.55299	6.74143	0.83	0.846269	0.000164103	0.967478	0	0	0.0256176	8.83577	7.39758	9.737	7.72809	0.156591	0.115061	0.168565	0.0114163
Initial CA1	No Injection	AKCA131	19-02-11	11.895	11.895	5.33563	0.004	0.298472	0.293826	0.535357	0.168	0.344	0.00951862	5.52477	6.73053	5.34846	7.74396	0.247593	0.218055	0.20912	0.116305
Initial CA1	No Injection	AKCA131	19-02-11	11.5532	11.5532	7.13247	0.472	-0.467549	0.998451	0.328646	0.486	0.466	0.0188539	6.94674	7.02947	6.26731	7.5049	0.14695	0.264123	0.139233	0.333288
Initial CA1	No Injection	AKCA131	19-02-11	7.7857	7.09598	7.7857	0.23	0.284693	0.312431	0.249246	0.634	0.612	0.00913511	6.61742	6.74767	4.85075	6.84255	0.152739	0.178382	0.0124313	0.286674
Initial CA1	No Injection	AKCA131	19-02-11	7.15851	6.4878	7.15851	0	0.724876	0.0056	0.660674	0.022	0.658	0.00488175	4.95427	8.10202	6.41807	6.82113	0.101747	0.487738	0.0162587	0.24093
Initial CA1	No Injection	AKCA131	19-02-11	7.13328	7.13328	6.34092	0.984	0.350453	0.228677	0.558296	0.106	0.29	0.0137015	8.11147	6.70806	6.58552	8.17018	0.233048	0.491281	0.162033	0.0798761
Initial CA1	No Injection	AKCA131	19-02-11	8.36874	8.36874	6.67235	0.234	0.823095	0.000502564	0.794529	0.008	0.156	0.00726888	5.1007	6.19895	5.73484	7.22833	0.246445	0.139045	0.0696875	0.210194
Initial CA1	No Injection	AKCA131	19-02-11	9.77949	9.77949	7.00538	0.236	0.00392074	0.716933	0.551702	0.13	0.904	0.00705783	5.64515	5.2895	5.73668	8.01009	0.200009	0.34494	0.0277269	0.048074
Initial CA1	No Injection	AKCA131	19-02-11	14.766	14.766	5.54766	0.896	0.810073	0.000769231	0.740391	0.04	0.792	0.0207761	5.71729	5.11876	8.00734	4.10108	0.194122	0.464097	0.299092	0.0685855
Initial CA1	No Injection	AKCA131	19-02-11	7.18611	7.18611	7.11729	0.32	0.704434	0.00811282	0.738337	0.008	0.422	0.0106062	5.02351	5.45619	5.01024	7.02851	0.199625	0.214646	0.133488	0.419657
Initial CA1	No Injection	AKCA131	19-02-11	8.36462	8.36462	7.22399	0.51	0.204471	0.425733	0.184054	0.784	0.702	0.00802866	5.56373	6.08231	5.41779	5.93165	0.156724	0.1391	0.0491959	0.214176
Initial CA1	No Injection	AKCA131	19-02-11	15.2001	15.2001	9.88361	0.016	-0.0841413	0.822749	0.493119	0.162	0.784	0.0122868	5.5614	7.10182	3.67659	7.41672	0.107404	0.373619	0.108021	0.471628
Initial CA1	No Injection	AKCA131	19-02-11	4.74218	3.90761	4.74223	0.84	0.418581	0.154195	0.322474	0.668	0	0.0336451	6.44175	6.04377	6.4133	6.36028	0.266855	0.138108	0.194346	0.176063
Initial CA1	No Injection	AKCA131	19-02-11	8.83732	8.83732	6.16123	0.738	0.398434	0.174636	0.525647	0.2	0.298	0.0159603	5.69787	5.14165	5.81939	6.50408	0.47333	0.0932955	0.378554	0.0096998
Initial CA1	No Injection	AKCA131	19-02-11	10.4575	10.4575	6.4979	0	0.159066	0.493087	0.556699	0.106	0.53	0.00753438	6.01623	8.65771	5.59419	7.3817	0.212957	0.283101	0.148572	0.491364
Initial CA1	No Injection	AKCA131	19-02-11	6.58088	6.58088	5.38762	0.402	0.557183	0.0529128	0.517423	0.214	0.142	0.0147439	7.55843	7.0238	7.10158	7.39682	0.534716	0.216242	0.0350577	0.45057
Initial CA1	No Injection	AKCA131	19-02-11	10.6247	10.6247	6.74737	0.378	0.740902	0.0041641	0.548267	0.16	0.036	0.00553428	6.9346	7.00204	6.71746	5.83602	0.184798	0.325774	0.41222	0.128298
Initial CA1	No Injection	AKCA131	19-02-11	14.58	14.58	13.7606	0.014	0.607881	0.0316513	0.444937	0.32	0.492	0.00840816	6.3047	8.19267	6.18316	8.02877	0.211601	0.375268	0.343256	0.100512
Initial CA1	No Injection	AKCA131	19-02-11	9.55762	9.55762	5.42999	0.054	0.850581	0.000133333	0.858598	0	0.98	0.0119728	8.76429	7.91618	7.63698	8.51209	0.208491	0.158008	0.0193746	0.309327
Initial CA1	No Injection	AKCA131	19-02-11	9.3618	7.56446	9.3618	0.02	0.437216	0.137036	0.36452	0.4	0.518	0.00782172	6.28228	7.30865	7.21696	6.68681	0.265208	0.395679	0.0042742	0.11895
Initial CA1	No Injection	AKCA131	19-02-11	10.3102	10.3102	9.41344	0.906	0.873148	5.12821e-05	0.867809	0	0.4	0.0249239	7.91566	5.18494	7.70334	5.13438	0.120733	0.475676	0.0723688	0.368202
Initial CA1	No Injection	AKCA131	19-02-11	11.1395	7.45992	11.1395	0.606	0.62028	0.0273846	0.484856	0.18	0.414	0.0139419	6.87804	5.33373	4.85526	4.48349	0.143498	0.311213	0.322254	0.128793
Initial CA1	No Injection	AKCA131	19-02-11	9.31573	9.29897	9.31573	0.144	0.698451	0.00883077	0.635	0.024	0.972	0.0102486	4.51567	5.93998	6.18431	6.25444	0.249106	0.142642	0.238831	0.319177
Initial CA1	No Injection	AKCA131	19-02-11	8.36658	8.26513	8.36658	0.668	-0.0384761	0.770328	0.265998	0.608	0.288	0.00827445	4.83358	6.88436	7.53138	4.63545	0.146241	0.294462	0.046919	0.264116
Initial CA1	No Injection	AKCA131	19-02-11	11.3995	11.3995	11.1004	0.714	0.503088	0.084359	0.510849	0.18	0.944	0.00976772	6.22475	5.70379	5.11514	6.08899	0.146592	0.367294	0.0944258	0.193284
Initial CA1	No Injection	AKCA131	19-02-11	9.3725	9.3725	7.21942	0.084	0.376451	0.199149	0.195966	0.806	0.312	0.018386	6.50357	6.67924	4.70973	6.50951	0.18147	0.463689	0.152092	0.451781
Initial CA1	No Injection	AKCA131	19-02-11	10.4507	10.4507	6.59066	0	0.144626	0.51441	0.660971	0.054	0.33	0.0148978	6.85824	8.19115	4.90218	8.21782	0.392832	0.168326	0.105305	0.0264116
Initial CA1	No Injection	AKCA131	19-02-11	6.63701	6.63701	6.03663	0.008	-0.208098	0.930256	0.547988	0.184	0.208	0.0139223	5.47831	7.57796	6.21644	7.08304	0.203385	0.110209	0.0755107	0.0801493
Initial CA1	No Injection	AKCA131	19-02-11	11.7226	11.7226	6.72247	0.052	0.784554	0.00164103	0.796955	0.006	0.008	0.0153458	3.97846	4.83582	5.12125	6.0296	0.564412	0.102079	0.330216	0.269183
Initial CA1	No Injection	AKCA131	19-02-11	19.9463	19.9463	8.2602	0.062	-0.152438	0.888472	0.445286	0.358	0.25	0.00452293	6.91064	6.83678	7.75617	7.38291	0.115198	0.477227	0.0541652	0.450832
Initial CA1	No Injection	AKCA131	19-02-11	9.2953	9.2953	5.39402	0.006	0.928705	0	0.907028	0	0.158	0.0228877	3.9139	4.10584	4.49625	4.77416	0.323693	0.0838006	0.135383	0.403666
Initial CA1	No Injection	AKCA131	19-02-11	3.80707	3.80707	3.5946	0.814	0.572902	0.0456513	0.50108	0.442	0.264	0.0406084	6.68753	6.6296	6.76825	5.98575	0.0554855	0.248173	0.0492282	0.382608
Initial CA1	No Injection	AKCA131	19-02-11	7.79231	5.37438	7.79231	0.232	0.234155	0.382164	0.559889	0.138	0.356	0.00832644	7.91924	6.24855	6.62084	6.66519	0.123836	0.129598	0.278899	0.118384
Initial CA1	No Injection	AKCA131	19-02-11	8.88713	8.88713	4.42121	0.348	0.446408	0.128236	0.312844	0.516	0.364	0.00802471	6.98299	6.41621	7.82611	6.35149	0.223101	0.657124	0.0839704	0.498085
Initial CA1	No Injection	AKCA131	19-02-11	8.4336	8.4336	5.62257	0.008	0.634821	0.0230256	0.68965	0.04	0.008	0.00532565	4.52161	7.13341	6.96465	7.54283	0.422572	0.188374	0.214715	0.336884
Initial CA1	No Injection	AKCA131	19-02-11	12.0296	8.015	12.0296	0.844	0.406431	0.166687	0.330108	0.606	0.82	0.0226879	6.29034	6.8775	7.11632	5.70215	0.0956191	0.240412	0.102459	0.20309
Initial CA1	No Injection	AKCA131	19-02-11	8.8358	8.8358	5.90412	0.008	0.774953	0.00207179	0.731341	0.03	0.226	0.0101206	4.75139	6.01449	5.69753	5.68745	0.108205	0.317637	0.0735346	0.493979
Initial CA1	No Injection	AKCA131	19-02-11	19.9303	19.9303	9.24787	0.864	0.149096	0.507754	-0.104012	1	0.34	0.00929107	6.54298	6.24769	5.74982	5.85769	0.260075	0.196117	0.0345194	0.479447
Initial CA1	No Injection	AKCA131	19-02-11	7.76977	7.76977	5.62909	0.02	0.653661	0.0177128	0.416543	0.376	0.672	0.00784377	6.49304	7.78093	5.87016	7.89248	0.0943731	0.51934	0.337543	0.0916252
Initial CA1	No Injection	AKCA131	19-02-11	9.94848	7.62293	9.94848	0.994	-0.356857	0.988513	0.369648	0.5	0.306	0.0102739	7.16347	6.9053	6.98764	6.33388	0.305725	0.377175	0.129208	0.36405
Initial CA1	No Injection	AKCA131	19-02-11	7.45872	7.41478	7.45872	0.596	0.424178	0.148995	0.472821	0.21	0.988	0.0130517	5.10348	5.29409	6.56285	6.6588	0.351438	0.283169	0.196155	0.14782
Initial CA1	No Injection	AKCA131	19-02-11	10.9729	10.9729	9.38039	0.964	0.34701	0.232636	0.190182	0.868	0.634	0.0166292	5.73478	6.28981	6.80142	5.78684	0.128817	0.395276	0.00902796	0.21049
Initial CA1	No Injection	AKCA131	19-02-11	7.29494	7.29494	5.27131	0.734	0.571095	0.0465641	0.506725	0.234	0.272	0.0125783	6.24127	5.85887	7.25269	6.304	0.164385	0.477316	0.339918	0.249088
Initial CA1	No Injection	AKCA131	19-02-11	8.90744	8.90744	5.9895	0.674	-0.0597023	0.795672	0.328222	0.574	0.326	0.0101326	6.54527	6.2654	6.69997	5.63039	0.097254	0.321453	0.258672	0.184596
Initial CA1	No Injection	AKCA131	19-02-11	10.4475	10.4475	6.48021	0.182	0.338289	0.242882	0.501846	0.182	0.876	0.00729704	5.43883	7.00078	5.05976	4.71552	0.46617	0.157559	0.226907	0.32451
Initial CA1	No Injection	AKCA131	19-02-11	12.0769	12.0769	6.24205	0.96	0.237228	0.377651	0.360143	0.45	0.554	0.021851	7.24455	4.73572	6.70157	4.62796	0.105362	0.483407	0.0823226	0.0286375
Initial CA1	No Injection	AKCA131	19-02-11	8.72764	8.2222	8.72764	0.044	0.562044	0.0507487	0.513317	0.164	0.798	0.0062756	5.04348	6.96203	5.24276	6.56473	0.111848	0.123997	0.203249	0.0997795
Initial CA1	No Injection	AKCA131	19-02-11	9.79995	8.5336	9.79995	0.022	0.731957	0.00492308	0.573649	0.084	1	0.0103866	5.34356	6.21231	7.22236	6.08234	0.234403	0.373678	0.0852712	0.273261
Initial CA1	No Injection	AKCA131	19-02-11	7.54353	7.54353	7.02934	0.216	0.649109	0.0188615	0.422813	0.346	0.258	0.0116161	7.12236	7.97001	5.8945	6.7235	0.156456	0.171695	0.186055	0.130515
Initial CA1	No Injection	AKCA131	19-02-11	10.9637	10.9637	6.75809	0.334	0.289034	0.306451	0.51194	0.216	1	0.0113755	7.37976	6.69736	6.6382	7.86888	0.31579	0.502916	0.250375	0.140088
Initial CA1	No Injection	AKCA131	19-02-11	6.59806	6.59806	5.19807	0.048	0.773696	0.00211282	0.646438	0.082	0.726	0.00950688	5.60817	6.23352	7.61364	6.46151	0.137784	0.198255	0.143732	0.158376
Initial CA1	No Injection	AKCA131	19-02-11	6.62855	6.62855	5.40212	0.002	0.646189	0.0196821	0.669335	0.046	0.224	0.00753572	6.77268	7.38781	5.99426	7.90583	0.217421	0.461813	0.110267	0.594026
Initial CA1	No Injection	AKCA131	19-02-11	10.6707	10.6707	6.22632	0.412	0.367276	0.209405	0.470999	0.314	0.944	0.019468	7.10621	6.69912	6.54968	6.21869	0.060532	0.384253	0.0437313	0.485388
Initial CA1	No Injection	AKCA131	19-02-11	7.36206	6.72093	7.36206	0	0.567903	0.0479795	0.723696	0.02	0.078	0.00985716	5.59616	6.98326	5.10918	7.22222	0.373739	0.104277	0.00374742	0.432516
Initial CA1	No Injection	AKCA131	19-02-11	13.7391	13.7391	4.30329	0.008	0.171784	0.474338	0.36761	0.428	0.984	0.00506778	6.45943	6.99473	7.18656	7.23769	0.193237	0.316458	0.0520613	0.377611
Initial CA1	No Injection	AKCA131	19-02-11	6.8939	6.8939	5.18208	0.046	0.367124	0.209549	0.305649	0.648	0.598	0.0105503	5.23005	7.30892	6.41776	6.93615	0.286277	0.213088	0.0148731	0.381303
Initial CA1	No Injection	AKCA131	19-02-11	7.27726	7.27726	6.03073	0.906	0.652896	0.0179385	0.681956	0.022	0.004	0.0175122	6.33258	5.91144	7.95447	5.45351	0.0596952	0.709595	0.12496	0.439684
Initial CA1	No Injection	AKCA131	19-02-11	7.43756	6.56448	7.43756	0.478	0.596631	0.0357949	0.424971	0.376	0.952	0.0105483	6.29407	5.68435	5.67552	6.24685	0.304504	0.112145	0.256442	0.132585
Initial CA1	No Injection	AKCA131	19-02-11	12.1516	12.1516	4.41962	0.662	0.0750906	0.61641	0.393219	0.352	0.178	0.0138093	6.76558	6.2547	5.53576	7.48191	0.300155	0.169313	0.222546	0.287987
Initial CA1	No Injection	AKCA131	19-02-11	3.72913	3.72913	3.54043	0.996	0.576633	0.0439282	0.478667	0.5	0.322	0.0210781	6.76015	6.66534	6.78809	6.05174	0.0755309	0.169571	0.0422446	0.371538
Initial CA1	No Injection	AKCA131	19-02-11	9.40236	9.40236	7.53115	0.764	-0.0914305	0.831046	0.643749	0.048	0.024	0.0113037	6.6909	6.28518	4.97258	6.0616	0.121929	0.143988	0.403654	0.010967
Initial CA1	No Injection	AKCA131	19-02-11	7.06969	7.06969	5.54736	0.448	0.583732	0.0410974	0.483526	0.28	0.008	0.0103504	7.40383	5.80894	6.31697	6.04297	0.0991282	0.205579	0.095691	0.191622
Initial CA1	No Injection	AKCA131	19-02-11	8.70273	5.90842	8.70273	0.01	0.58653	0.0400718	0.415999	0.314	0.31	0.0029336	6.22347	4.09858	6.67365	6.01171	0.205614	0.298781	0.575713	0.32827
Initial CA1	No Injection	AKCA131	19-02-11	8.098	8.098	6.1659	0.004	0.407283	0.165836	0.637483	0.042	0.716	0.0169452	5.36334	7.05188	6.3207	7.26257	0.0597969	0.600402	0.0217517	0.430859
Initial CA1	No Injection	AKCA131	19-02-11	8.13838	7.98184	8.13838	0.002	0.461004	0.116236	0.648565	0.032	0.308	0.00916083	5.4657	7.24256	5.61778	6.94162	0.0773946	0.351928	0.00111567	0.49781
Initial CA1	No Injection	AKCA131	19-02-11	9.45476	9.45476	5.33633	0.682	0.357445	0.220328	0.247798	0.74	0.592	0.0122004	6.70012	7.33429	7.34489	4.93749	0.139314	0.232151	0.173638	0.0919422
Initial CA1	No Injection	AKCA131	19-02-11	10.4552	10.4552	4.73431	0.652	-0.00129476	0.723631	0.364638	0.438	0.33	0.0112138	6.72332	6.61045	7.3538	6.6031	0.161699	0.296601	0.0373021	0.0345694
Initial CA1	No Injection	AKCA131	19-02-11	9.95794	9.95794	5.63855	0.768	0.462884	0.114718	0.592089	0.044	0.274	0.00606744	6.44354	6.70232	6.28255	6.9947	0.110805	0.194668	0.0758781	0.127493
Initial CA1	No Injection	AKCA131	19-02-11	11.7613	11.7613	6.7015	0.412	0.731211	0.00498462	0.891351	0	0.148	0.0124989	5.29794	5.66868	8.38663	6.89308	0.112995	0.495049	0.184563	0.292161
Initial CA1	No Injection	AKCA131	19-02-11	7.29479	7.29479	6.64389	0.212	0.331972	0.250708	0.525918	0.214	0.19	0.00873987	7.39159	5.82806	7.2365	6.84603	0.484446	0.112887	0.128039	0.487486
Initial CA1	No Injection	AKCA131	19-02-11	7.04832	7.04832	6.56315	0.12	0.509945	0.0795897	0.507674	0.228	1	0.00740738	5.69411	7.32062	6.2635	6.73366	0.172275	0.111734	0.352593	0.100377
Initial CA1	No Injection	AKCA131	19-02-11	15.5165	15.5165	7.76793	0.848	0.62794	0.0250154	0.514898	0.182	0.538	0.0130634	6.66479	5.26193	6.5107	5.24248	0.306331	0.109791	0.273496	0.0353306
Initial CA1	No Injection	AKCA131	19-02-11	8.54026	8.54026	6.14119	0	0.930525	0	0.933206	0	0.47	0.0155354	3.60137	4.12967	4.48032	5.15762	0.129095	0.453316	0.0241783	0.592196
Initial CA1	No Injection	AKCA131	19-02-11	10.4679	10.4679	9.53872	0.44	0.636241	0.0226256	0.632478	0.038	0.05	0.0116967	6.25703	6.49315	6.2343	5.26135	0.188378	0.320207	0.0729812	0.133215
Initial CA1	No Injection	AKCA131	19-02-11	10.8009	10.8009	5.71784	0.062	-0.0667312	0.803703	0.337478	0.522	0.574	0.00707234	5.38477	6.59335	6.74316	6.27929	0.387445	0.192577	0.136838	0.39178
Initial CA1	No Injection	AKCA131	19-02-11	14.342	14.342	6.5697	0.66	0.529016	0.0676821	0.659668	0.032	0.758	0.0141937	6.4195	5.1585	5.3186	5.2909	0.294627	0.126483	0.290097	0.067605
Initial CA1	No Injection	AKCA131	19-02-11	15.9025	15.9025	5.17116	0.962	-0.133431	0.87199	0.219418	0.76	0.138	0.00789739	6.67011	6.57599	6.9124	5.80247	0.108312	0.47642	0.0895719	0.225914
Initial CA1	No Injection	AKCA131	19-02-11	11.9938	11.9938	5.01698	0.104	0.172271	0.473785	0.40333	0.346	0.426	0.00760559	5.45301	6.83117	5.29097	7.73305	0.517428	0.108115	0.425646	0.216977
Initial CA1	No Injection	AKCA131	19-02-11	10.4788	10.4788	6.29383	0.008	0.658115	0.0165744	0.415151	0.294	0.838	0.00730804	5.70973	6.60422	6.08062	7.59937	0.112698	0.304392	0.152992	0.359889
Initial CA1	No Injection	AKCA131	19-02-11	7.08416	5.95928	7.08416	0.154	0.669594	0.0138051	0.503185	0.26	0.21	0.0125816	5.79567	6.75562	6.7019	6.97829	0.110212	0.545669	0.0968993	0.478789
Initial CA1	No Injection	AKCA131	19-02-11	18.1523	18.1523	8.29685	0	0.581382	0.0419692	0.717059	0.022	0.124	0.00661599	4.58672	8.14274	5.77015	7.75363	0.231499	0.407372	0.0136604	0.126715
Initial CA1	No Injection	AKCA131	19-02-11	7.13608	7.13608	5.49582	0.908	0.737012	0.00449231	0.624259	0.056	0.42	0.0179422	7.15837	6.56394	6.77513	7.4822	0.13984	0.0966757	0.00727299	0.360402
Initial CA1	No Injection	AKCA131	19-02-11	9.16661	9.16661	7.97709	0.184	0.138749	0.523077	0.338943	0.562	0.014	0.00724516	5.66031	7.27934	6.55268	6.82443	0.260479	0.103299	0.0384618	0.0698737
Initial CA1	No Injection	AKCA131	19-02-11	6.67898	6.67898	5.71677	0.014	0.512388	0.0780513	0.740449	0.022	0.252	0.00959178	5.05365	5.72463	5.4754	7.02962	0.567107	0.0655747	0.0918775	0.24486
Initial CA1	No Injection	AKCA131	19-02-11	15.3533	15.3533	5.17405	0.052	0.31039	0.278021	0.79302	0.004	0.016	0.0108092	6.9772	7.14831	7.42652	7.61127	0.414902	0.397659	0.345876	0.263117
Initial CA1	No Injection	AKCA131	19-02-11	6.02117	6.02117	5.69251	0.556	0.395872	0.177169	0.35354	0.668	0.224	0.0240542	7.4966	6.00107	6.16558	6.03431	0.0732626	0.367816	0.0888988	0.105104
Initial CA1	No Injection	AKCA131	19-02-11	10.7057	7.97711	10.7057	0.764	0.552362	0.0553231	0.335047	0.642	0.748	0.00714923	6.24133	5.44608	6.22963	5.60616	0.269072	0.10688	0.145176	0.251641
Initial CA1	No Injection	AKCA131	19-02-11	9.19312	9.19312	6.56974	0.114	0.776971	0.00201026	0.631596	0.054	0.106	0.0125939	6.15127	7.38605	7.962	7.32923	0.0960283	0.363455	0.236511	0.238245
Initial CA1	No Injection	AKCA131	19-02-11	9.89322	9.89322	6.27565	0.82	0.75297	0.00333333	0.360536	0.644	0.552	0.0190758	5.28534	4.80174	6.52475	5.18265	0.538663	0.0553706	0.402983	0.0344178
Initial CA1	No Injection	AKCA131	19-02-11	13.5863	13.5863	7.22193	0.886	0.859843	8.20513e-05	0.667288	0.03	0.784	0.0320629	6.16515	4.86532	7.08844	4.22655	0.0972696	0.460905	0.0295405	0.36618
Initial CA1	No Injection	AKCA131	19-02-11	10.2146	10.2146	5.5926	0.418	0.512813	0.0778256	0.740073	0.018	0.912	0.00901116	8.15571	7.49362	7.07276	7.3552	0.374203	0.0787314	0.357274	0.075148
Initial CA1	No Injection	AKCA131	19-02-11	9.62959	9.62959	7.97064	0.87	0.68162	0.0116821	0.662594	0.026	0.26	0.0136703	6.3656	5.9667	5.43592	6.45949	0.0788824	0.561208	0.030901	0.585124
Initial CA1	No Injection	AKCA131	19-02-11	9.90098	9.90098	7.24259	0.742	0.539255	0.0618667	0.453663	0.332	0.94	0.0124986	6.30406	5.46696	6.15953	6.3423	0.133006	0.132655	0.28244	0.0812577
Initial CA1	No Injection	AKCA131	19-02-11	12.2548	12.2548	9.95382	0.122	0.157995	0.494964	0.52158	0.2	0.142	0.0159209	5.4381	5.92416	4.849	6.38618	0.336783	0.0718203	0.307143	0.146393
Initial CA1	No Injection	AKCA131	19-02-11	11.4748	11.4748	6.16039	0.12	0.323423	0.26119	0.547196	0.162	0.322	0.00651517	5.97778	7.12197	6.77447	5.57267	0.116221	0.612672	0.0991879	0.455927
Initial CA1	No Injection	AKCA131	19-02-11	10.895	10.895	7.21503	0.348	0.376294	0.199354	0.585074	0.078	0.046	0.0134535	6.93491	6.38681	6.66633	6.96583	0.157871	0.466608	0.0985745	0.481314
Initial CA1	No Injection	AKCA131	19-02-11	7.29135	7.29135	7.02786	0	0.519151	0.0735795	0.602264	0.076	0.446	0.00652277	7.18389	6.2379	5.58249	7.36864	0.128198	0.317694	0.10764	0.558585
Initial CA1	No Injection	AKCA131	19-02-11	8.68236	8.68236	5.99836	0.668	0.248826	0.361005	0.285193	0.734	0.118	0.0111057	8.00331	5.85624	6.62428	6.94732	0.145021	0.0966378	0.0634563	0.271483
Initial CA1	No Injection	AKCA131	19-02-11	10.2657	10.2657	7.28212	0.436	0.686088	0.0107692	0.824955	0	0.028	0.0104786	7.14683	7.67432	7.96745	6.47996	0.339093	0.0758929	0.0428882	0.27193
Initial CA1	No Injection	AKCA131	19-02-11	7.6479	7.51843	7.6479	0	0.652561	0.0180103	0.905005	0	0.518	0.0114031	6.08609	8.01792	6.37574	8.37971	0.195323	0.201191	0.199811	0.145851
Initial CA1	No Injection	AKCA131	19-02-11	8.85001	8.85001	3.94951	0.004	0.0806402	0.608554	0.254106	0.708	0.444	0.00772946	5.70942	6.59458	4.35631	7.95448	0.191445	0.413585	0.170725	0.0920024
Initial CA1	No Injection	AKCA131	19-02-11	8.70976	8.42367	8.70976	0.044	0.421949	0.150923	0.687838	0.03	0.326	0.0066957	4.92047	6.14659	5.89611	6.30089	0.164462	0.465794	0.0650538	0.292853
Initial CA1	No Injection	AKCA131	19-02-11	17.2919	17.2919	7.05304	0.49	0.323806	0.260677	0.352045	0.466	0.342	0.0103971	7.13805	6.55206	6.2828	6.67251	0.321673	0.139343	0.0333867	0.123518
Initial CA1	No Injection	AKCA131	19-02-11	7.73473	7.73473	5.58241	0.86	0.209341	0.418359	0.380532	0.494	0.046	0.0070761	6.76723	6.62156	7.53581	6.77943	0.0803797	0.341665	0.32402	0.222488
Initial CA1	No Injection	AKCA131	19-02-11	16.472	16.472	5.74109	0.224	0.0149166	0.701856	0.245492	0.74	0.76	0.00788758	5.05512	6.60872	6.86316	6.81762	0.15257	0.246073	0.0254219	0.115841
Initial CA1	No Injection	AKCA131	19-02-11	8.50504	8.50504	4.41679	0.418	-0.113242	0.852656	0.176085	0.894	0.536	0.0071683	6.06153	7.09714	7.17885	6.97724	0.124794	0.188868	0.126199	0.380534
Initial CA1	No Injection	AKCA131	19-02-11	9.41474	9.41474	5.42594	0.126	-0.374488	0.99159	0.313153	0.622	0	0.0125004	6.37144	6.41088	6.74753	6.94267	0.105828	0.586819	0.184992	0.438963
Initial CA1	No Injection	AKCA131	19-02-11	9.41409	9.41409	8.00183	0.242	0.323995	0.260441	0.502829	0.17	0.824	0.00960744	6.17219	7.39492	6.93669	7.37653	0.0759439	0.38753	0.12913	0.0153015
Initial CA1	No Injection	AKCA131	19-02-11	6.49476	6.49476	6.42968	0.176	0.468904	0.109579	0.34175	0.672	0.218	0.01166	6.34203	7.12312	7.58046	7.1304	0.0592402	0.577204	0.0937173	0.595634
Initial CA1	No Injection	AKCA131	19-02-11	14.6645	14.6645	7.70018	0.614	0.466008	0.112051	0.363748	0.396	0.716	0.00878547	6.9812	5.51131	6.57115	6.72337	0.162691	0.469732	0.0703216	0.287576
Initial CA1	No Injection	AKCA131	19-02-11	8.11807	8.11807	6.30141	0.042	0.164818	0.484349	0.0840912	0.944	0.186	0.005335	6.47449	7.29059	6.99103	6.21394	0.0913349	0.30343	0.15634	0.448219
Initial CA1	No Injection	AKCA131	19-02-11	11.8143	11.8143	7.0034	0.366	0.67955	0.0120513	0.880368	0	0.254	0.0112373	4.51163	5.91366	5.98148	6.01697	0.264646	0.156147	0.273554	0.0171225
Initial CA1	No Injection	AKCA131	19-02-11	11.6931	11.6931	5.43689	0.972	0.311162	0.277056	0.0821989	0.928	0.614	0.0235192	7.19898	5.82495	6.73178	4.80824	0.34321	0.180358	0.200826	0.150918
Initial CA1	No Injection	AKCA131	19-02-11	11.518	7.22091	11.518	0.982	0.745062	0.00379487	0.801172	0.002	0.448	0.0226299	6.46662	8.38249	7.56111	7.78037	0.150674	0.481538	0.00677968	0.655482
Initial CA1	No Injection	AKCA131	19-02-11	9.77584	8.07515	9.77584	0.656	0.541906	0.0604513	0.348306	0.45	0.002	0.0163764	6.17227	5.21327	5.96131	5.05227	0.218754	0.130029	0.0313195	0.114655
Initial CA1	No Injection	AKCA131	19-02-11	8.65571	8.02485	8.65571	0	0.618416	0.0279795	0.764224	0.006	0.876	0.0196085	5.62888	7.49336	5.9136	8.62911	0.0912466	0.532028	0.0484317	0.221894
Initial CA1	No Injection	AKCA131	19-02-11	13.0318	13.0318	6.14744	0.294	0.590051	0.038441	0.592566	0.088	0.148	0.00809591	5.86286	6.60763	4.92587	6.43305	0.121092	0.101461	0.025954	0.0941025
Initial CA1	No Injection	AKCA131	19-02-11	10.9947	10.9947	8.74993	0.184	0.58918	0.0387385	0.617339	0.078	0.002	0.0168068	6.79182	7.31194	6.23895	5.54349	0.071016	0.315302	0.100743	0.570388
Initial CA1	No Injection	AKCA131	19-02-11	10.7566	10.7566	8.31825	0.796	0.411919	0.16121	0.269764	0.652	0.36	0.00877686	6.98186	7.33948	7.90566	7.0778	0.128065	0.417342	0.0288774	0.357248
Initial CA1	No Injection	AKCA131	19-02-11	7.86175	7.72622	7.86175	0.984	0.64612	0.0197128	0.670173	0.02	0.368	0.0251309	6.71005	7.99457	6.43344	7.20228	0.0819795	0.223789	0.0584516	0.289334
Initial CA1	No Injection	AKCA131	19-02-11	9.18696	9.18696	5.65001	0.002	0.424967	0.148215	0.481112	0.224	0.032	0.00952175	6.97402	7.63184	5.75077	7.94124	0.136041	0.154697	0.214871	0.0794242
Initial CA1	No Injection	AKCA131	19-02-11	7.50301	7.08844	7.50301	0.886	0.909969	0	0.784193	0.004	0	0.018358	7.04429	5.21619	6.49646	5.74964	0.0723839	0.245089	0.106857	0.284344
Initial CA1	No Injection	AKCA131	19-02-11	6.28703	5.60284	6.28703	0.136	0.661663	0.0157846	0.546156	0.138	0.514	0.00733344	6.55049	5.76542	5.81558	6.54629	0.0952013	0.56202	0.0306868	0.700048
Initial CA1	No Injection	AKCA131	19-02-11	6.90801	6.90801	6.4702	0.002	0.722162	0.00588718	0.549183	0.15	0.132	0.00892932	5.06276	7.92462	5.6581	7.85232	0.201088	0.189408	0.318383	0.252404
Initial CA1	No Injection	AKCA131	19-02-11	8.34494	8.34494	7.53529	0.268	-0.0520105	0.786749	0.262135	0.75	0.546	0.0100106	5.53186	6.20484	6.49796	5.84513	0.163881	0.131697	0.0676913	0.444188
Initial CA1	No Injection	AKCA131	19-02-11	14.6332	13.3407	14.6332	0.902	0.738839	0.00430769	0.476826	0.24	0.018	0.013129	6.08738	6.3427	7.14423	4.60917	0.0966551	0.403138	0.301764	0.0738764
Initial CA1	No Injection	AKCA131	19-02-11	5.70852	4.59523	5.70852	0.428	0.336147	0.245621	0.327644	0.744	0.15	0.0219756	7.54484	6.26547	6.44229	6.07957	0.064918	0.361421	0.0291163	0.166902
Initial CA1	No Injection	AKCA131	19-02-11	8.93229	8.93229	4.26071	0.976	0.639532	0.0217231	0.487132	0.258	0.442	0.0196934	6.24636	7.2818	7.03407	6.41106	0.148374	0.315905	0.0377548	0.548401
Initial CA1	No Injection	AKCA131	19-02-11	6.05544	6.05544	5.87742	0.214	0.557401	0.0528	0.557367	0.126	0.586	0.00658351	6.74603	5.56014	5.98122	6.57125	0.0914177	0.538946	0.0371969	0.684893
Initial CA1	No Injection	AKCA133	19-02-09	5.36399	4.84683	5.36399	0.494	0.636507	0.0475707	0.648486	0.03	0.054	0.0328725	4.43658	9.7966	7.57622	9.71766	0.296689	0.352128	0.176596	0.120639
Initial CA1	No Injection	AKCA133	19-02-09	6.9639	6.9639	3.62183	0.008	0.919199	9.7561e-06	0.914088	0	1	0.00908228	2.92578	8.31288	3.95352	7.76116	0.194556	0.191845	0.00121344	0.063417
Initial CA1	No Injection	AKCA133	19-02-09	8.26029	8.26029	4.97289	0.574	0.741213	0.011961	0.768815	0.038	0.028	0.0124381	6.20041	8.99943	5.98995	9.08805	0.77753	0.0939371	0.568447	0.192402
Initial CA1	No Injection	AKCA133	19-02-09	6.46999	6.46657	6.46999	0	0.896252	7.80488e-05	0.943991	0	0.014	0.00790419	2.89514	3.64048	3.50273	3.66336	0.335991	0.263694	0.176093	0.340504
Initial CA1	No Injection	AKCA133	19-02-09	8.90909	8.90909	7.21554	0.046	-0.100056	0.855376	0.143044	0.83	0.702	0.00212569	6.20018	7.27134	5.93263	8.0934	0.0792051	0.68491	0.0913071	0.619233
Initial CA1	No Injection	AKCA133	19-02-09	7.31219	7.31219	6.31076	0	0.446182	0.195151	0.537802	0.226	0.088	0.0028606	3.86531	5.85597	3.74858	5.95261	0.282004	0.146142	0.181195	0.0165181
Initial CA1	No Injection	AKCA133	19-02-09	7.18153	3.0907	7.18153	0	0.558617	0.0958244	0.306822	0.514	0	0.00938844	4.66709	7.65382	5.05477	6.46259	0.248529	0.297274	0.0374067	0.218661
Initial CA1	No Injection	AKCA133	19-02-09	7.40374	7.40374	5.07722	0.724	0.714462	0.0178732	0.851747	0.014	0.42	0.0108534	9.39796	3.2405	9.06625	3.66066	0.553752	0.265408	0.578017	0.0836768
Initial CA1	No Injection	AKCA133	19-02-09	13.1002	13.1002	11.606	0	0.573672	0.0849659	0.64573	0.08	0.132	0.00786615	3.71683	7.66041	3.05298	7.18378	0.164933	0.195044	0.449705	0.281665
Initial CA1	No Injection	AKCA133	19-02-09	8.43879	8.03716	8.43879	0.008	0.456336	0.18478	0.592843	0.11	0.422	0.0084684	5.94584	5.57047	4.66169	3.00461	0.167329	0.554218	0.00675981	0.577942
Initial CA1	No Injection	AKCA133	19-02-09	7.26039	5.37899	7.26039	0.138	0.195511	0.50958	0.5166	0.178	0.92	0.00479837	4.02052	7.20576	6.44881	6.66519	0.232808	0.329604	0.265554	0.365781
Initial CA1	No Injection	AKCA133	19-02-09	7.01107	7.01107	2.95763	0	0.758669	0.00869268	0.925345	0	0.324	0.00540323	4.41395	4.85141	4.77325	3.03943	0.229325	0.596968	0.317565	0.49447
Initial CA1	No Injection	AKCA133	19-02-09	7.47915	7.30376	7.47915	0.008	0.700336	0.0219512	0.797635	0.018	0.258	0.00636099	3.57401	7.54806	4.26893	7.72918	0.620241	0.190454	0.506549	0.264207
Initial CA1	No Injection	AKCA133	19-02-09	9.32557	9.32557	8.20428	0.056	0.476739	0.165239	0.861644	0.01	0.34	0.0147763	6.10118	10.2079	6.6243	7.60776	0.133748	0.519627	0.256263	0.508149
Initial CA1	No Injection	AKCA133	19-02-09	6.98683	6.98683	5.85527	0.582	0.867954	0.000390244	0.406861	0.424	0.678	0.015376	7.91727	4.38566	7.99984	5.48427	0.288386	0.32923	0.233964	0.501403
Initial CA1	No Injection	AKCA133	19-02-09	7.22606	5.58743	7.22606	0.096	0.207614	0.493961	0.556659	0.076	0.008	0.00574579	4.11932	6.17405	5.32554	6.57606	0.478564	0.179438	0.529182	0.105311
Initial CA1	No Injection	AKCA133	19-02-09	7.14336	6.52482	7.14336	0.174	0.180219	0.530693	0.770357	0.02	0.13	0.00507308	3.05859	8.53502	3.81843	8.05463	0.144882	0.425828	0.468134	0.18881
Initial CA1	No Injection	AKCA133	19-02-09	20.9089	20.9089	3.79747	0	0.520005	0.125824	0.612208	0.084	0.12	0.00533011	3.63882	4.70007	4.37875	6.70498	0.365582	0.260281	0.534527	0.159531
Initial CA1	No Injection	AKCA133	19-02-09	7.97928	7.97928	7.74378	0.462	0.751426	0.00987317	0.369285	0.506	0.526	0.0187491	8.35148	5.77608	9.15445	6.32853	0.317111	0.14387	0.443783	0.16217
Initial CA1	No Injection	AKCA133	19-02-09	9.02184	9.02184	5.18126	0	0.714547	0.0178634	0.357664	0.488	0.152	0.0234915	6.28203	8.53006	4.87282	7.54243	0.526082	0.0780833	0.377738	0.0480524
Initial CA1	No Injection	AKCA133	19-02-09	11.3542	7.71452	11.3542	0.224	0.935116	0	0.373169	0.346	0.242	0.00922682	6.52124	6.2572	5.47726	6.6504	0.115676	0.556351	0.0242348	0.573786
Initial CA1	No Injection	AKCA133	19-02-09	9.75328	9.75328	8.00767	0	0.715521	0.0176293	0.649039	0.1	0.77	0.0060623	7.72339	5.32996	6.40775	3.74789	0.195082	0.387366	0.294706	0.261353
Initial CA1	No Injection	AKCA133	19-02-09	6.28453	6.1852	6.28453	0	0.815559	0.00214634	0.579338	0.122	0.326	0.00824234	6.06844	8.36171	5.51032	7.46337	0.134025	0.367572	0.0858394	0.405762
Initial CA1	No Injection	AKCA133	19-02-09	7.80409	7.80409	4.72135	0	0.866502	0.000409756	0.838596	0.006	0	0.00449874	5.47591	6.78592	4.35253	3.88731	0.0840808	0.511734	0.120801	0.533887
Initial CA1	No Injection	AKCA133	19-02-09	7.17015	7.17015	6.18499	0.002	0.757748	0.00877073	0.15198	0.842	0.016	0.00891328	6.47747	5.43504	7.29221	6.54145	0.132721	0.736196	0.208712	0.744494
Initial CA1	No Injection	AKCA133	19-02-09	13.406	11.8161	13.406	0.972	0.443806	0.197912	0.519526	0.23	0.364	0.0196591	8.88681	5.27347	9.89157	6.07079	0.239884	0.350086	0.501448	0.131668
Initial CA1	No Injection	AKCA133	19-02-09	7.97717	7.97717	6.58639	0.768	0.160675	0.555649	0.456353	0.236	0.01	0.0225516	6.71324	6.48947	7.73381	5.68008	0.268055	0.14488	0.171145	0.155086
Initial CA1	No Injection	AKCA133	19-02-09	7.45189	7.45189	5.36115	0	0.873592	0.000282927	0.863203	0	0.006	0.00988229	3.76509	7.52464	3.07103	7.46	0.106969	0.464284	0.473266	0.0281353
Initial CA1	No Injection	AKCA133	19-02-09	9.31147	9.31147	7.85871	0.234	0.84645	0.000897561	0.595149	0.122	0.114	0.0144707	8.86061	4.08472	9.30584	5.92791	0.561607	0.236115	0.670384	0.166668
Initial CA1	No Injection	AKCA133	19-02-09	10.4186	10.4186	9.08533	0.54	0.274071	0.404644	0.387614	0.46	0.008	0.0164526	5.5905	7.06438	5.39327	6.97291	0.304195	0.157014	0.534452	0.123054
Initial CA1	No Injection	AKCA133	19-02-09	10.6443	10.6443	9.76375	0.148	0.737484	0.0128195	0.555875	0.18	0.018	0.00998201	5.18215	5.4806	4.37435	5.21179	0.479817	0.175977	0.295459	0.0948513
Initial CA1	No Injection	AKCA133	19-02-09	8.33248	8.33248	4.79439	0	0.943742	0	0.905046	0	0.576	0.0135505	3.26255	5.20364	4.4043	5.1954	0.257634	0.14014	0.104321	0.214507
Initial CA1	No Injection	AKCA133	19-02-09	9.92247	9.92247	8.32719	0.308	0.428145	0.214937	0.469754	0.27	0.94	0.0105964	8.44407	5.85667	7.27279	4.58775	0.152433	0.229418	0.251688	0.194774
Initial CA1	No Injection	AKCA133	19-02-09	14.2111	14.2111	9.49915	0.192	0.134254	0.590361	0.725873	0	0.25	0.01194	6.39668	7.58716	4.25424	5.30185	0.468979	0.11679	0.530306	0.165546
Initial CA1	No Injection	AKCA133	19-02-09	21.8085	21.8085	4.17094	0.17	0.437028	0.204966	0.763966	0.008	0.122	0.021074	5.68065	9.54595	6.22812	9.21969	0.151909	0.161357	0.174377	0.187757
Initial CA1	No Injection	AKCA133	19-02-09	5.12793	3.72784	5.12793	0.956	0.755782	0.0091122	0.639296	0.704	0.356	0.043483	6.95284	6.03225	6.77871	6.42036	0.0743888	0.0875958	0.0287089	0.0178603
Initial CA1	No Injection	AKCA133	19-02-09	10.4777	10.4777	4.14293	0.006	0.927366	9.7561e-06	0.937151	0	0.472	0.0242836	5.67284	5.33561	5.7748	5.35146	0.168225	0.183438	0.00994029	0.310656
Initial CA1	No Injection	AKCA133	19-02-09	7.51922	7.51922	7.06978	0.46	0.366638	0.28601	0.681469	0.058	0.636	0.0152901	6.52796	6.75207	5.61132	7.32506	0.073971	0.21625	0.0307152	0.190579
Initial CA1	No Injection	AKCA133	19-02-09	10.218	10.218	9.53628	0.984	0.651969	0.0404195	0.57118	0.168	0.166	0.0106807	5.80174	6.39307	5.61938	5.9878	0.19731	0.492954	0.232049	0.270032
Initial CA1	No Injection	AKCA133	19-02-09	9.37774	6.04373	9.37774	0.004	0.744332	0.0112585	0.829035	0.004	0.308	0.00990724	7.71086	7.87294	8.20714	7.90591	0.388799	0.175021	0.164672	0.431264
Initial CA1	No Injection	AKCA133	19-02-09	10.2669	6.51617	10.2669	0	0.761965	0.00814634	0.921091	0	0.754	0.00802174	4.32441	6.7153	5.44545	5.79891	0.403521	0.251853	0.207118	0.342749
Initial CA1	No Injection	AKCA133	19-02-09	6.25969	6.25969	5.77552	0	0.804416	0.00293659	0.883325	0	0.308	0.0147278	7.45626	9.34287	7.99474	9.12907	0.0751283	0.265994	0.25272	0.209754
Initial CA1	No Injection	AKCA133	19-02-09	9.68113	9.68113	6.31757	0.122	0.746647	0.0108488	0.653645	0.132	0.552	0.0357953	6.26699	6.71138	5.82013	7.03703	0.0966546	0.278376	0.0842721	0.303342
Initial CA1	No Injection	AKCA133	19-02-09	7.88338	7.88338	6.05501	0	0.6696	0.032761	0.718406	0.024	0.524	0.00973042	5.16892	5.44212	4.31146	5.05634	0.306106	0.255001	0.447065	0.113605
Initial CA1	No Injection	AKCA133	19-02-09	3.63945	3.57131	3.63945	0.78	0.644932	0.043561	0.637058	0.558	0.098	0.0406924	6.26925	6.08975	6.56175	5.83722	0.112669	0.0504044	0.0508064	0.0213628
Initial CA1	No Injection	AKCA133	19-02-09	9.35822	9.35822	4.08631	0	0.794992	0.00369756	0.725485	0.046	0.05	0.0121492	3.99056	8.18053	3.09809	8.86851	0.385914	0.180275	0.32456	0.0730861
Initial CA1	No Injection	AKCA133	19-02-09	14.0851	14.0851	4.97413	0	0.884523	0.000146341	0.813124	0	0.878	0.00752133	3.45925	6.07932	4.34956	5.45053	0.118807	0.141165	0.172384	0.0501259
Initial CA1	No Injection	AKCA133	19-02-09	8.75855	8.75855	5.14658	0	0.209027	0.491922	0.413957	0.316	0.066	0.00676516	5.49186	4.67271	5.43175	4.82792	0.131793	0.220865	0.315152	0.0733055
Initial CA1	No Injection	AKCA133	19-02-09	6.94676	6.94676	6.48421	0.878	0.749214	0.010322	0.649781	0.05	0.97	0.00973403	6.64651	5.03162	6.14245	4.38041	0.40274	0.385709	0.526143	0.271262
Initial CA1	No Injection	AKCA133	19-02-09	6.9998	6.9998	6.24796	0	0.525577	0.121346	0.545057	0.154	0.054	0.00528679	3.62271	6.97444	5.36871	5.37528	0.173705	0.143219	0.050307	0.0211911
Initial CA1	No Injection	AKCA133	19-02-09	7.31468	5.82865	7.31468	0.276	0.391032	0.256995	0.531909	0.234	0.084	0.0139242	6.02294	5.75705	6.43748	5.17365	0.109381	0.151388	0.0791275	0.0892254
Initial CA1	No Injection	AKCA133	19-02-09	11.4628	4.68769	11.4628	0.946	0.163149	0.552537	0.246002	0.716	1	0.00972539	6.88913	8.66297	7.83959	6.54397	0.16192	0.484126	0.0495648	0.606196
Initial CA1	No Injection	AKCA133	19-02-09	14.2243	14.2243	8.12786	0	0.860742	0.000487805	0.857624	0.004	0.168	0.0112175	3.95839	6.94988	3.92923	6.98392	0.449807	0.0803984	0.65477	0.0849085
Initial CA1	No Injection	AKCA133	19-02-09	11.5448	11.5448	5.39801	0.194	0.603181	0.0654927	0.680887	0.058	0.904	0.00866345	6.46584	6.97561	6.6043	6.9264	0.139236	0.570868	0.0874699	0.475966
Initial CA1	No Injection	AKCA133	19-02-09	7.36243	7.36243	5.97263	0	0.544869	0.105834	0.820446	0.006	0.844	0.015652	5.17295	5.3635	5.34401	3.53496	0.107335	0.194356	0.134034	0.453363
Initial CA1	No Injection	AKCA133	19-02-09	7.34139	7.34139	5.67996	0.758	0.0373508	0.712195	0.180897	0.964	0.396	0.0148615	6.00078	6.31573	6.51119	5.85576	0.17159	0.0872906	0.125647	0.0236442
Initial CA1	No Injection	AKCA133	19-02-09	8.80848	7.33048	8.80848	0	0.770719	0.00694634	0.853154	0.004	0.652	0.0140529	4.13016	4.79699	4.4632	4.82419	0.132113	0.141934	0.0718705	0.112551
Initial CA1	No Injection	AKCA133	19-02-09	9.54092	6.64994	9.54092	0.354	0.0572932	0.687659	0.284857	0.786	0.766	0.0110494	5.31776	6.1353	6.60287	5.84564	0.385161	0.114649	0.465886	0.222587
Initial CA1	No Injection	AKCA133	19-02-09	10.0226	10.0226	6.70422	0	0.0188821	0.733932	0.634203	0.044	0.044	0.00608303	3.76532	5.24333	4.06389	3.91699	0.165034	0.158253	0.190451	0.109727
Initial CA1	No Injection	AKCA133	19-02-09	10.0666	6.63125	10.0666	0	0.802876	0.00305366	0.818394	0.002	0.08	0.0120598	3.46451	9.39664	3.42393	9.04623	0.190476	0.24087	0.0855298	0.426418
Initial CA1	No Injection	AKCA133	19-02-09	8.73429	8.73429	7.0587	0.036	0.249751	0.43758	0.546732	0.15	0.216	0.0069749	2.89608	6.63556	4.44348	5.67906	0.624011	0.316535	0.56887	0.295201
Initial CA1	No Injection	AKCA133	19-02-09	7.26706	6.99958	7.26706	0.988	0.770126	0.00701463	0.794766	0	0.242	0.0158138	6.30059	6.24311	7.35198	5.90217	0.140603	0.283005	0.391235	0.265624
Initial CA1	No Injection	AKCA133	19-02-09	11.7247	11.7247	6.758	0	0.72951	0.0143902	0.771674	0.03	0.242	0.00853627	6.04149	7.29477	7.98102	8.25425	0.132278	0.500188	0.204439	0.57559
Initial CA1	No Injection	AKCA133	19-02-09	9.09129	9.09129	6.03841	0.052	0.455593	0.185444	0.780807	0.02	0.066	0.00905103	5.42695	7.29595	5.82039	8.2785	0.110857	0.369559	0.0779427	0.0106758
Initial CA1	No Injection	AKCA133	19-02-09	7.21434	7.21434	7.05011	0	0.406742	0.23882	0.49715	0.318	0.332	0.0163429	6.25338	5.73746	6.37643	5.40029	0.205498	0.114264	0.270692	0.0972133
Initial CA1	No Injection	AKCA133	19-02-09	13.1927	9.94146	13.1927	0.196	0.268052	0.413151	0.435565	0.426	0.042	0.00631476	4.58077	5.50713	6.02598	5.74917	0.367768	0.116976	0.0423785	0.350719
Initial CA1	No Injection	AKCA133	19-02-09	6.73157	6.02493	6.73157	0.046	0.195976	0.509005	0.480176	0.444	0.3	0.0115823	5.88496	6.2286	6.28135	5.5621	0.182123	0.103835	0.22347	0.132217
Initial CA1	No Injection	AKCA133	19-02-09	7.93173	7.93173	6.48911	0	0.655957	0.0385561	0.331846	0.558	0.05	0.0118445	5.26449	6.20207	6.36112	6.00881	0.22115	0.500002	0.328778	0.134013
Initial CA1	No Injection	AKCA133	19-02-09	13.9821	13.9821	8.00283	0	0.547888	0.103571	0.70462	0.02	0.678	0.0117162	5.11212	6.62216	5.83065	7.02127	0.11849	0.0906092	0.206532	0.169335
Initial CA1	No Injection	AKCA133	19-02-09	9.91099	8.40131	9.91099	0.028	0.358243	0.296302	0.536763	0.234	0.796	0.0149931	5.47724	8.22662	5.77861	6.39166	0.317052	0.352524	0.145984	0.499572
Initial CA1	No Injection	AKCA133	19-02-09	7.71313	7.71313	4.54839	0.896	0.538601	0.110722	0.678675	0.02	0.894	0.0152919	7.82847	4.84518	7.35005	5.20563	0.207034	0.362641	0.198125	0.452287
Initial CA1	No Injection	AKCA133	19-02-09	11.1919	11.1919	7.55766	0.176	0.488337	0.154127	0.475132	0.294	0.318	0.00796849	6.63153	5.98273	6.4393	5.74805	0.123289	0.398201	0.223016	0.30506
Initial CA1	No Injection	AKCA133	19-02-09	8.13852	6.68293	8.13852	0.074	0.0888636	0.648927	0.380808	0.392	0.066	0.012696	4.72036	7.53917	4.47709	5.63724	0.186739	0.518509	0.316451	0.348337
Initial CA1	No Injection	AKCA133	19-02-09	8.13789	6.67552	8.13789	0.886	0.768732	0.00717073	0.206197	0.822	0.076	0.0110284	6.89736	5.99484	7.32802	6.31168	0.182798	0.204051	0.0470899	0.183982
Initial CA1	No Injection	AKCA133	19-02-09	8.94737	8.94737	5.17365	0.504	0.601107	0.0669268	0.547107	0.188	0.142	0.0102272	5.51099	6.7992	6.74526	5.46127	0.171511	0.111693	0.178551	0.202212
Initial CA1	No Injection	AKCA133	19-02-09	17.351	17.351	4.33436	0.876	0.882243	0.000165854	0.848297	0.002	0.352	0.0166765	7.79872	7.74354	8.5535	7.43517	0.176017	0.176551	0.374075	0.0492306
Initial CA1	No Injection	AKCA133	19-02-09	16.2962	16.2962	11.5791	0.002	0.655614	0.0387024	0.675087	0.042	0	0.0135657	6.27741	6.9897	5.60032	7.0374	0.163084	0.107576	0.164066	0.204282
Initial CA1	No Injection	AKCA133	19-02-09	17.8229	17.8229	8.08996	0	0.897539	7.80488e-05	0.764906	0.01	0.3	0.0109404	7.67424	8.33505	6.72861	7.6168	0.0696138	0.551659	0.245556	0.148078
Initial CA1	No Injection	AKCA133	19-02-09	9.73095	9.73095	7.42599	0.306	0.566948	0.0896098	0.731679	0.012	0.616	0.0174022	6.54944	6.78594	5.67744	7.53371	0.080913	0.232246	0.0706597	0.13199
Initial CA1	No Injection	AKCA133	19-02-09	8.74358	8.74358	8.11692	0.052	0.745561	0.0110341	0.782136	0.006	0.122	0.00927433	6.66921	6.14698	6.25384	5.8577	0.544331	0.108758	0.490007	0.116539
Initial CA1	No Injection	AKCA133	19-02-09	13.8157	6.97959	13.8157	0.298	0.382192	0.2676	0.622465	0.08	0.522	0.00953773	6.81621	8.55313	5.35746	6.90433	0.300205	0.310787	0.141389	0.293179
Initial CA1	No Injection	AKCA133	19-02-09	7.29005	7.29005	6.37548	0.294	0.340695	0.317756	0.577924	0.116	0.066	0.0239782	6.15941	7.42819	5.28315	7.09296	0.196024	0.21629	0.118958	0.0734566
Initial CA1	No Injection	AKCA133	19-02-09	10.6952	10.6952	9.85539	0.094	0.54494	0.105785	0.56417	0.17	0.768	0.0232832	6.00062	7.77738	5.54116	9.31827	0.384059	0.286071	0.245464	0.16033
Initial CA1	No Injection	AKCA133	19-02-09	14.7858	14.7858	3.04899	0	0.625629	0.0534244	0.46762	0.398	1	0.0152828	6.13434	7.63013	6.6139	7.71651	0.179125	0.20574	0.0109282	0.193559
Initial CA1	No Injection	AKCA133	19-02-09	11.8342	11.8342	10.0569	0	0.105572	0.62758	0.290218	0.628	0.89	0.00693431	6.62884	7.31049	5.56794	4.29251	0.286287	0.255368	0.495817	0.0999058
Initial CA1	No Injection	AKCA133	19-02-09	11.7484	11.7484	11.3237	0.126	0.471344	0.170576	0.605183	0.1	0.444	0.0167532	6.12336	5.65992	6.3423	5.08134	0.140863	0.0955951	0.119955	0.0744795
Initial CA1	No Injection	AKCA133	19-02-09	14.6649	14.6373	14.6649	0	0.774839	0.00632195	0.69894	0.024	0.288	0.0146184	6.79543	6.59511	7.18422	7.45253	0.228476	0.270957	0.148319	0.254631
Initial CA1	No Injection	AKCA133	19-02-09	7.92248	7.92248	7.76231	0.042	0.317561	0.347346	0.441321	0.306	0.104	0.00860275	5.53398	4.50431	7.50345	4.307	0.447465	0.133625	0.404178	0.0731281
Initial CA1	No Injection	AKCA133	19-02-09	8.23664	8.23664	5.38932	0.864	0.85137	0.000692683	0.501356	0.188	0.344	0.0101275	6.42039	7.656	6.68891	8.03965	0.127891	0.483469	0.250083	0.277883
Initial CA1	No Injection	AKCA133	19-02-09	8.52247	8.52247	5.70657	0.27	0.389127	0.259093	0.31367	0.634	0.366	0.0108724	8.14895	7.18674	7.49247	6.33525	0.516659	0.094481	0.339454	0.135079
Initial CA1	No Injection	AKCA133	19-02-09	7.58988	7.54576	7.58988	0.042	0.131519	0.594098	0.645	0.074	0.184	0.0189677	6.3731	6.95026	5.50545	6.8008	0.0740375	0.086951	0.108309	0.168423
Initial CA1	No Injection	AKCA133	19-02-09	6.57058	6.57058	4.84347	0.026	0.330268	0.331463	0.552742	0.242	0.228	0.00843315	5.99593	6.85785	5.9361	7.12451	0.294609	0.0674088	0.289823	0.0256633
Initial CA1	No Injection	AKCA133	19-02-09	17.5968	17.5968	5.02281	0.93	0.703205	0.0211024	0.353612	0.55	0.032	0.0241674	7.63804	6.37387	6.39692	6.60279	0.279456	0.108898	0.195662	0.0320097
Initial CA1	No Injection	AKCA133	19-02-09	8.74719	8.74719	5.72657	0	0.464637	0.17721	0.654355	0.054	0.572	0.0153935	5.57899	5.30025	5.93299	4.10789	0.106594	0.290866	0.099911	0.13921
Initial CA1	No Injection	AKCA133	19-02-09	9.54931	9.54931	4.62082	0.238	0.44272	0.199024	0.308795	0.73	0.178	0.00960956	7.28273	6.24416	6.27671	7.00859	0.175643	0.183124	0.112384	0.0402221
Initial CA1	No Injection	AKCA133	19-02-09	9.43979	9.43979	8.11772	0.518	0.531013	0.116693	0.369535	0.502	0.148	0.0128484	7.51373	5.83949	7.61482	7.41291	0.477304	0.293163	0.331343	0.378066
Initial CA1	No Injection	AKCA133	19-02-09	7.92987	7.92987	5.48646	0.002	0.266432	0.414937	0.537133	0.166	0.846	0.00779954	6.65806	7.06164	5.19546	5.09999	0.322306	0.143988	0.0477592	0.387993
Initial CA1	No Injection	AKCA133	19-02-09	10.0387	10.0387	3.15783	0.92	0.826538	0.00143415	0.531995	0.216	0.546	0.0131376	7.52262	4.9397	6.63129	5.96913	0.130608	0.1289	0.0275491	0.239907
Initial CA1	No Injection	AKCA133	19-02-09	8.18034	8.18034	7.57413	0.592	0.509144	0.13562	0.525084	0.232	0.996	0.00816427	5.91004	5.44869	6.19699	5.97731	0.0918902	0.178446	0.133772	0.321828
Initial CA1	No Injection	AKCA133	19-02-09	12.9821	12.9821	6.89988	0.05	0.50597	0.138322	0.642147	0.056	0.742	0.00713915	5.67653	7.17284	6.12338	7.16475	0.0976616	0.130289	0.164971	0.230729
Initial CA1	No Injection	AKCA133	19-02-09	12.8094	12.8094	8.11573	0.986	0.460918	0.180615	0.108564	0.918	0.904	0.0226224	8.13568	7.25836	6.62261	7.72301	0.362109	0.0901388	0.0804697	0.289023
Initial CA1	No Injection	AKCA133	19-02-09	12.0987	12.0987	4.27526	0.372	0.954815	0	0.93192	0	0.054	0.0326069	8.85808	3.42563	8.99423	3.70955	0.419636	0.114648	0.527919	0.128487
Initial CA1	No Injection	AKCA133	19-02-09	18.2185	18.2185	10.6512	0.814	0.470202	0.171707	0.555289	0.206	0.022	0.0111075	7.6288	5.51313	6.29577	5.35491	0.400609	0.203967	0.480689	0.118428
Initial CA1	No Injection	AKCA133	19-02-09	10.3005	8.19089	10.3005	0.05	0.0867949	0.651737	0.66732	0.058	0.382	0.0107277	6.78199	6.96284	6.15675	7.71117	0.0995947	0.256147	0.138119	0.276665
Initial CA1	No Injection	AKCA133	19-02-09	11.6612	11.6612	5.27376	0.386	0.68398	0.0271805	0.857417	0.002	0.728	0.00923484	4.11475	6.70516	4.20374	6.82144	0.348382	0.171892	0.335842	0.0100615
Initial CA1	No Injection	AKCA133	19-02-09	11.4313	11.4313	8.36975	0.08	0.508232	0.13638	0.340782	0.57	0.992	0.00629386	6.39471	6.50146	7.69833	7.23613	0.311697	0.457341	0.155253	0.636963
Initial CA1	No Injection	AKCA133	19-02-09	8.028	8.028	6.04953	0.952	0.546774	0.10438	0.598652	0.138	0	0.023986	6.63374	7.00656	7.16325	6.25559	0.271376	0.140014	0.297058	0.147737
Initial CA1	No Injection	AKCA133	19-02-09	14.4093	14.4093	9.54322	0.006	0.493528	0.149571	0.612425	0.11	0.79	0.00764863	6.06897	4.76167	5.99643	6.08387	0.736285	0.0434012	0.72122	0.103365
Initial CA1	No Injection	AKCA133	19-02-09	8.65852	8.65852	5.34832	0.668	0.365526	0.287268	0.440848	0.294	0.772	0.00497867	6.09057	5.26631	6.31061	5.79919	0.0890267	0.829943	0.0398034	0.796056
Initial CA1	No Injection	AKCA133	19-02-09	7.54879	7.54879	6.34434	0.006	0.355844	0.29921	0.485188	0.328	0.32	0.0100126	5.26982	5.93986	5.81157	5.65297	0.146264	0.255638	0.248458	0.0579271
Initial CA1	No Injection	AKCA133	19-02-09	17.5779	10.2362	17.5779	0	0.362132	0.291424	0.462964	0.296	0.018	0.0143532	5.79639	5.50714	6.74131	4.15258	0.126333	0.442938	0.180948	0.350854
Initial CA1	No Injection	AKCA133	19-02-09	8.6134	8.6134	7.61109	0.012	0.815546	0.00214634	0.834124	0	0.286	0.0116185	5.92072	5.97445	5.55662	5.81566	0.11057	0.306902	0.202377	0.386234
Initial CA1	No Injection	AKCA133	19-02-09	6.52687	6.52687	5.60138	0	0.532092	0.11598	0.58022	0.234	0.902	0.00802171	5.71414	6.74159	6.45147	6.85919	0.396654	0.211898	0.20568	0.23164
Initial CA1	No Injection	AKCA133	19-02-09	7.39428	7.39428	6.56	0	0.158429	0.55838	0.727438	0.02	0.066	0.0129339	5.03413	4.91662	5.82272	4.48491	0.0777439	0.168059	0.0828936	0.150249
Initial CA1	No Injection	AKCA133	19-02-09	7.96596	7.96596	7.39658	0.198	0.817872	0.00201951	0.766912	0.014	0.4	0.024166	7.63324	8.08655	7.85416	7.73217	0.475201	0.0731202	0.442893	0.0572445
Initial CA1	No Injection	AKCA133	19-02-09	10.6546	10.3994	10.6546	0.73	0.75321	0.00952195	0.49156	0.18	0.002	0.0245006	7.02089	5.00254	6.57775	4.37751	0.131257	0.354032	0.107123	0.380093
Initial CA1	No Injection	AKCA133	19-02-09	9.55922	6.74364	9.55922	0	0.48666	0.155629	0.788549	0.006	0.196	0.0181754	4.37185	6.94176	5.20432	6.7685	0.0980127	0.293269	0.027981	0.15192
Initial CA1	No Injection	AKCA133	19-02-09	12.0393	12.0393	6.4613	0.406	0.0784372	0.661327	0.339513	0.556	0.14	0.00840063	5.83579	6.68888	6.36031	6.56135	0.220491	0.097757	0.217031	0.144453
Initial CA1	No Injection	AKCA133	19-02-09	11.0279	6.33671	11.0279	0.748	-0.491001	0.999288	0.147386	0.958	0.156	0.0393514	6.3218	6.26675	7.42538	7.79635	0.512546	0.192307	0.471319	0.116296
Initial CA1	No Injection	AKCA133	19-02-09	6.95065	6.95065	6.2633	0.08	0.589613	0.0744293	0.551472	0.208	0.188	0.00954796	6.10372	5.99541	5.70995	6.90879	0.0820065	0.227013	0.109008	0.214536
Initial CA1	No Injection	AKCA133	19-02-09	8.0828	7.32955	8.0828	0.004	0.350149	0.306137	0.561154	0.186	0.526	0.0186566	5.79867	5.25376	6.67271	6.16869	0.0873576	0.343715	0.158641	0.149113
Initial CA1	No Injection	AKCA133	19-02-09	8.85462	8.85462	5.31485	0.014	0.730552	0.0142049	0.623603	0.106	0.28	0.00891721	6.52633	7.36198	6.18066	5.50007	0.175911	0.157825	0.109429	0.13424
Initial CA1	No Injection	AKCA133	19-02-09	8.59847	8.59847	8.31937	0.036	0.0416058	0.707522	0.952619	0	0.01	0.0233182	6.12987	5.53667	6.25587	5.86528	0.0956447	0.335376	0.0980552	0.233009
Initial CA1	No Injection	AKCA133	19-02-09	7.32434	7.32434	5.7113	0.642	0.43506	0.207288	0.600751	0.226	0.408	0.0167544	6.63949	6.66508	5.71413	7.22178	0.0751715	0.270712	0.0202347	0.27166
Initial CA1	No Injection	AKCA133	19-02-09	11.573	11.573	9.23279	0.442	0.897905	7.80488e-05	0.657821	0.088	0.046	0.0295104	7.51736	4.86941	7.70675	5.38059	0.122995	0.249231	0.131197	0.172053
Initial CA1	No Injection	AKCA133	19-02-09	6.93336	6.93336	6.39583	0.004	0.839069	0.0010439	0.83424	0	0.124	0.0185576	7.45236	4.73262	7.34989	4.72911	0.128727	0.164254	0.183183	0.159038
Initial CA1	No Injection	AKCA133	19-02-09	11.5275	11.0896	11.5275	0.024	0.552855	0.0996878	0.558156	0.182	0.85	0.0162709	6.11634	7.23226	5.89004	7.09331	0.109877	0.197101	0.167794	0.269927
Initial CA1	No Injection	AKCA133	19-02-09	13.8087	13.8087	8.76997	0.542	0.27679	0.40119	0.341231	0.522	0.58	0.0118485	6.53569	6.53444	5.69828	6.04672	0.283624	0.142591	0.339537	0.186441
Initial CA1	No Injection	AKCA133	19-02-09	7.84692	7.53551	7.84692	0.522	0.789754	0.0042439	0.70013	0.022	0.404	0.0197664	7.39513	4.86627	7.01609	4.67084	0.16528	0.344863	0.0495001	0.117303
Initial CA1	No Injection	AKCA133	19-02-09	6.32988	6.32988	5.72663	0.26	0.40121	0.245171	0.53299	0.194	0.294	0.010483	6.17693	6.05875	6.24695	6.31649	0.177424	0.154779	0.0746508	0.0576229
Initial CA1	No Injection	AKCA133	19-02-09	23.7296	23.7296	10.0567	0	0.547274	0.104049	0.571578	0.17	0.538	0.0150631	5.73572	5.15912	6.16297	4.83491	0.0880916	0.184251	0.137594	0.0705651
Initial CA1	No Injection	AKCA133	19-02-09	8.78389	8.78389	6.34253	0.014	0.0747223	0.666351	0.447019	0.4	0.804	0.0083409	5.97812	5.62978	7.17577	6.42415	0.1172	0.243457	0.239853	0.209185
Initial CA1	No Injection	AKCA133	19-02-09	7.61235	7.61235	5.49443	0	0.422258	0.221073	0.479612	0.286	0.524	0.0166228	7.1655	7.82409	6.65202	7.96747	0.225543	0.169736	0.0237647	0.310497
Initial CA1	No Injection	AKCA133	19-02-09	9.23565	9.23565	6.39532	0.984	0.043823	0.704976	0.382897	0.63	0.036	0.0187952	6.22541	6.62412	6.39121	5.81909	0.560112	0.130581	0.605549	0.132919
Initial CA1	No Injection	AKCA133	19-02-09	8.72603	8.72603	7.11464	0.138	0.757851	0.00876098	0.587362	0.204	0.238	0.0144813	7.35788	5.27599	6.78469	6.05246	0.317943	0.145814	0.283331	0.0593165
Initial CA1	No Injection	AKCA133	19-02-09	11.6023	11.6023	4.64208	0.148	0.804257	0.00293659	0.905005	0	0.066	0.0178063	4.94	8.49234	4.41704	8.65468	0.170831	0.111263	0.053358	0.423271
Initial CA1	No Injection	AKCA133	19-02-09	11.9148	11.9148	8.1015	0	0.637275	0.0470829	0.722381	0.03	0.564	0.0258061	5.57064	6.95025	5.57076	6.88585	0.0727577	0.0985101	0.0768827	0.149632
Initial CA1	No Injection	AKCA133	19-02-09	9.01124	7.58654	9.01124	0.412	0.427041	0.215922	0.445221	0.516	0.972	0.0155369	5.77982	5.41468	6.11666	5.76862	0.770366	0.0311903	0.591156	0.0474316
Initial CA1	No Injection	AKCA133	19-02-09	9.99203	9.89718	9.99203	0	0.733731	0.0136	0.769022	0.012	0.736	0.0129615	5.43724	4.80604	5.88575	5.13403	0.290077	0.0738903	0.170539	0.181723
Initial CA1	No Injection	AKCA133	19-02-09	13.8273	13.8273	11.1198	0.022	0.763737	0.00790244	0.443528	0.35	0.012	0.0190324	6.40407	7.29254	6.57906	6.50336	0.280052	0.196311	0.0975129	0.205706
Initial CA1	No Injection	AKCA133	19-02-09	10.3989	10.3989	6.71165	0.344	0.616942	0.0577171	0.529206	0.218	0.784	0.0195018	6.29575	5.35697	5.1076	6.28655	0.171654	0.276784	0.179909	0.185727
Initial CA1	No Injection	AKCA133	19-02-09	8.34667	8.34667	5.80374	0.896	0.318827	0.345639	0.576641	0.24	0.19	0.013012	5.73332	7.34375	5.62099	7.09669	0.0719442	0.261896	0.00537004	0.392481
Initial CA1	No Injection	AKCA133	19-02-09	10.0538	10.0538	6.31164	0	-0.139062	0.88801	0.359853	0.826	0.824	0.0148509	6.63364	6.96296	5.94419	6.8658	0.221648	0.0767064	0.195899	0.0253262
Initial CA1	No Injection	AKCA133	19-02-09	8.90094	5.60002	8.90094	0	0.126879	0.599912	0.45258	0.38	0.916	0.0119282	5.86525	6.23837	6.83298	5.584	0.148938	0.209926	0.10617	0.0765033
Initial CA1	No Injection	AKCA133	19-02-09	6.89246	6.89246	6.06646	0.61	0.824932	0.00157073	0.446729	0.4	0.542	0.0109837	8.1219	5.54016	6.50622	6.21633	0.602669	0.0472269	0.640584	0.139335
Initial CA1	No Injection	AKCA133	19-02-09	14.6652	14.105	14.6652	0	0.841239	0.00102439	0.803233	0	0.488	0.0110321	5.37484	5.05435	5.13254	4.77393	0.0784363	0.364697	0.0681487	0.387165
Initial CA1	No Injection	AKCA133	19-02-09	11.3802	11.3802	7.69124	0.28	0.197733	0.506615	0.478955	0.338	1	0.0106969	6.38678	6.01137	6.53731	5.1426	0.0729754	0.338377	0.177423	0.26941
Initial CA1	No Injection	AKCA133	19-02-09	23.6424	23.6424	5.01852	0	0.501671	0.142068	0.531201	0.264	0.844	0.00964329	5.86613	6.43031	5.95925	6.06237	0.138428	0.12998	0.344943	0.0131204
Initial CA1	No Injection	AKCA133	19-02-09	9.54857	9.54857	7.37013	0.646	0.436746	0.205229	0.261679	0.84	0.616	0.0109677	7.1995	6.14639	7.28081	6.27392	0.195149	0.277346	0.0284387	0.403214
Initial CA1	No Injection	AKCA133	19-02-09	7.07968	6.63274	7.07968	0.066	0.131533	0.594078	0.736925	0.02	0.122	0.0171199	6.57155	6.11332	6.94722	6.96728	0.107701	0.223059	0.130509	0.194443
Initial CA1	No Injection	AKCA133	19-02-09	10.6566	10.6566	5.12222	0.036	0.767999	0.00730732	0.65739	0.056	0.002	0.0083397	6.39114	7.29418	5.50516	5.66456	0.428891	0.397584	0.502399	0.35149
Initial CA1	No Injection	AKCA133	19-02-09	17.0885	17.0885	6.40023	0.044	0.183545	0.525824	0.138726	0.956	0.944	0.0146055	6.64543	6.58658	6.46966	6.65039	0.428504	0.0858447	0.465321	0.063177
Initial CA1	No Injection	AKCA133	19-02-09	11.0629	10.9967	11.0629	0.622	0.458128	0.183141	0.446014	0.44	0.002	0.0232606	6.44824	6.61868	6.63636	5.94839	0.181536	0.187488	0.146544	0.34671
Initial CA1	No Injection	AKCA133	19-02-09	6.79247	6.79247	4.23698	0	0.938533	0	0.937991	0	0.072	0.0233085	6.87464	4.74642	6.64006	3.94327	0.111158	0.16922	0.0965148	0.317508
Initial CA1	No Injection	AKCA133	19-02-09	14.6695	7.45825	14.6695	0.008	0.597887	0.0689561	0.528277	0.252	0.052	0.0130799	7.50348	7.51849	7.22278	6.71479	0.165754	0.100633	0.194751	0.119606
Initial CA1	No Injection	AKCA133	19-02-09	8.29564	8.29564	5.87694	0	0.349379	0.307239	0.486686	0.352	0.102	0.00867945	5.03185	7.37623	4.98604	7.29079	0.20715	0.408067	0.367636	0.238093
Initial CA1	No Injection	AKCA133	19-02-09	7.58499	7.58499	5.54478	0.172	0.438528	0.203483	0.470924	0.488	0.07	0.0364813	5.88974	6.65945	6.3352	7.85742	0.253765	0.497804	0.258532	0.434198
Initial CA1	No Injection	AKCA133	19-02-09	8.68795	5.79759	8.68795	0.752	0.582322	0.0788683	0.682064	0.038	0	0.0137349	6.28775	5.19326	6.89341	5.54353	0.439381	0.235901	0.12696	0.528538
Initial CA1	No Injection	AKCA133	19-02-09	15.1678	15.1678	9.90583	0.072	0.282154	0.393746	0.640519	0.07	0.098	0.0115298	7.18007	6.57394	6.09749	6.36597	0.087782	0.106962	0.123388	0.146652
Initial CA1	No Injection	AKCA133	19-02-09	14.0257	14.0257	11.7021	0.794	0.372892	0.278254	0.496178	0.356	0.292	0.0135095	7.43966	7.07489	8.10946	7.56401	0.0822733	0.122233	0.0550696	0.150933
Initial CA1	No Injection	AKCA133	19-02-09	12.0036	12.0036	8.629	0.164	0.506655	0.137717	0.447623	0.412	0.058	0.0199408	5.92558	6.42712	5.73596	6.42034	0.112432	0.114361	0.0363408	0.0514309
Initial CA1	No Injection	AKCA133	19-02-09	9.09959	9.09959	8.53385	0	0.283692	0.39159	0.311053	0.746	0.39	0.00776817	5.85858	6.29966	6.45744	5.83503	0.0851669	0.392608	0.219551	0.169804
Initial CA1	No Injection	AKCA133	19-02-09	7.05756	7.05756	6.33751	0.008	0.336811	0.322956	0.587915	0.186	0.228	0.0148161	5.66324	6.09514	5.4595	7.42948	0.320838	0.101289	0.29003	0.235371
Initial CA1	No Injection	AKCA133	19-02-09	8.17697	8.17697	5.84525	0.074	0.397091	0.250098	0.401204	0.598	0.308	0.0118741	7.22056	5.05424	6.69596	6.53557	0.092304	0.206998	0.181105	0.0691979
Initial CA1	No Injection	AKCA133	19-02-09	11.4422	11.4422	5.08336	0.864	0.474472	0.167551	0.304029	0.792	0.202	0.0164049	8.22133	5.7425	7.82402	5.01265	0.134616	0.482115	0.0568774	0.455179
Initial CA1	No Injection	AKCA133	19-02-09	6.59588	6.59588	6.20521	0	0.806405	0.00278049	0.875271	0	0.454	0.0180158	5.57265	7.2087	5.43518	8.33937	0.18213	0.110969	0.208667	0.0962353
Initial CA1	No Injection	AKCA133	19-02-09	3.97729	3.56269	3.97729	0.744	0.396355	0.250946	0.711917	0.186	0.49	0.0229685	6.36812	6.73346	6.07088	6.74952	0.0577636	0.166263	0.0382132	0.145064
Initial CA1	No Injection	AKCA133	19-02-09	10.4163	10.4163	7.26869	0.672	0.350469	0.305756	0.44166	0.462	0.506	0.00727923	5.91156	6.38593	5.02795	6.60185	0.137629	0.201559	0.0889238	0.146887
Initial CA1	No Injection	AKCA133	19-02-09	18.3582	18.3582	5.80183	0.034	0.40878	0.236585	0.729661	0.022	0.03	0.0135257	5.84662	7.40264	4.6382	6.95494	0.125707	0.171482	0.0935456	0.115282
Initial CA1	No Injection	AKCA133	19-02-09	6.26672	6.26672	4.87804	0.182	0.466236	0.175815	0.737777	0.006	0.128	0.0121167	6.61094	5.90625	6.19102	6.05559	0.204244	0.154051	0.353953	0.0238077
Initial CA1	No Injection	AKCA133	19-02-09	31.1249	31.1249	7.58859	0.002	0.393069	0.254644	0.453107	0.356	0.028	0.0191396	6.21157	6.14775	5.89929	6.10904	0.216679	0.185553	0.10766	0.211141
Initial CA1	No Injection	AKCA133	19-02-09	7.29064	6.52496	7.29064	0.698	0.472108	0.169795	0.860574	0	0.212	0.0265386	7.83237	7.27791	7.86668	7.48905	0.264049	0.12857	0.113616	0.181491
Initial CA1	No Injection	AKCA133	19-02-09	9.038	9.038	5.98972	0.026	0.746446	0.0108683	0.439438	0.428	0.002	0.023708	6.65741	5.38864	6.63093	5.19029	0.183956	0.119869	0.0478933	0.14806
Initial CA1	No Injection	AKCA133	19-02-09	9.34882	9.34882	5.61304	0.144	0.768623	0.0072	0.813693	0.004	0.856	0.0182749	7.69203	5.34257	7.37483	5.32582	0.352607	0.260491	0.252127	0.190755
Initial CA1	No Injection	AKCA133	19-02-09	7.7163	7.7163	5.43645	0.48	0.882443	0.000165854	0.581557	0.16	0.362	0.0281042	6.77036	7.46756	7.15177	7.54406	0.156307	0.150378	0.0201314	0.0241131
Initial CA1	No Injection	AKCA133	19-02-09	16.3521	16.3521	6.77448	0.004	0.683843	0.0272585	0.661875	0.048	0.076	0.0141952	6.13606	5.13002	5.83438	5.21373	0.173037	0.398583	0.0978823	0.20269
Initial CA1	No Injection	AKCA133	19-02-09	12.5918	12.5918	7.82914	0	0.578416	0.0816	0.504287	0.34	0.776	0.0123719	6.45215	6.01205	6.0965	5.91657	0.0778975	0.250133	0.191959	0.0683143
Initial CA1	No Injection	AKCA133	19-02-09	9.19846	9.19846	4.77923	0.202	0.773524	0.00650732	0.524996	0.236	0.014	0.0152183	7.58698	6.30928	7.02992	6.42649	0.0640665	0.495968	0.136054	0.40133
Initial CA1	No Injection	AKCA133	19-02-09	8.11691	8.11691	5.46909	0.012	0.483338	0.158771	0.5522	0.206	0.502	0.0144615	6.1879	6.42455	6.24009	6.84566	0.501578	0.341004	0.373876	0.424587
Initial CA1	No Injection	AKCA133	19-02-09	16.502	16.502	7.56144	0.814	0.584216	0.077678	0.456645	0.374	0	0.0194642	8.34161	6.36465	7.81569	6.47348	0.179025	0.442405	0.0239498	0.250216
Initial CA1	No Injection	AKCA133	19-02-09	7.05248	6.01261	7.05248	0.678	0.510869	0.134	0.602576	0.156	0.416	0.0110417	6.09899	6.8971	6.04241	6.85066	0.137078	0.207698	0.249253	0.126827
Initial CA1	No Injection	AKCA133	19-02-09	8.70093	7.40896	8.70093	0	0.887298	0.000117073	0.914333	0	0	0.0203662	5.74822	5.55044	5.09274	4.82846	0.159883	0.265933	0.0118521	0.00575423
Initial CA1	No Injection	AKCA133	19-02-09	13.7546	13.7546	3.92165	0.022	0.398153	0.248722	0.623787	0.078	0.124	0.0149874	6.57781	7.43092	6.59054	6.9153	0.168104	0.192454	0.128094	0.0966835
Initial CA1	No Injection	AKCA133	19-02-09	11.1843	11.1843	6.64273	0.014	0.846903	0.000887805	0.830044	0	0.9	0.0141035	5.45478	5.94751	5.04636	6.13025	0.125787	0.109073	0.135164	0.145145
Initial CA1	No Injection	AKCA133	19-02-09	8.89671	8.89671	5.88923	0.124	0.768681	0.00719024	0.725218	0.044	0.53	0.0243979	5.78148	7.64524	6.38545	8.4482	0.0785366	0.248846	0.114182	0.0483479
Initial CA1	No Injection	AKCA133	19-02-09	7.06411	7.06411	5.33707	0.786	0.30299	0.365941	0.157164	0.984	0.186	0.0170663	7.19863	4.82835	6.94394	5.97577	0.135137	0.533132	0.235379	0.286833
Initial CA1	No Injection	AKCA133	19-02-09	9.6849	9.6849	6.75405	0.912	0.747571	0.0107024	0.575375	0.17	0.786	0.0175579	5.61883	5.37889	6.17707	4.6184	0.334021	0.181332	0.346503	0.068659
Initial CA1	No Injection	AKCA133	19-02-09	7.85758	7.85758	5.25254	0.436	0.670787	0.0323707	0.648623	0.064	0	0.0142624	6.63731	5.8768	5.56926	6.70416	0.082394	0.38501	0.147588	0.344935
Initial CA1	No Injection	AKCA133	19-02-09	12.9889	12.9889	9.74869	0.19	0.639645	0.046039	0.612367	0.06	0.956	0.0157181	4.15996	7.35684	4.97651	7.49105	0.465453	0.218446	0.337835	0.187674
Initial CA1	No Injection	AKCA133	19-02-09	7.63937	7.63937	7.23793	0.13	0.34131	0.317015	0.709174	0.018	0.018	0.0149129	6.4677	6.74047	5.98116	6.83125	0.0849511	0.201371	0.102881	0.0595094
Initial CA1	No Injection	AKCA133	19-02-09	15.129	11.5216	15.129	0.296	0.814473	0.00221463	0.888883	0	0.72	0.019269	7.00221	4.87747	6.52656	4.6854	0.101635	0.17142	0.00278478	0.209058
Initial CA1	No Injection	AKCA133	19-02-09	9.97848	9.97848	7.40371	0.016	0.60541	0.0641561	0.438991	0.532	0.78	0.0105741	6.65138	6.2948	6.33053	6.05525	0.0582641	0.110528	0.0697471	0.0933671
Initial CA1	No Injection	AKCA133	19-02-09	7.35223	7.35223	7.0297	0.44	0.426449	0.216605	0.695337	0.036	0.73	0.0149505	6.52661	6.73015	5.60506	7.3089	0.0778133	0.220493	0.0200927	0.189113
Initial CA1	No Injection	AKCA133	19-02-09	8.99344	8.99344	7.36212	0.302	0.912542	3.90244e-05	0.834538	0	0.096	0.0268093	7.87726	4.66702	7.92326	4.5636	0.136904	0.0927915	0.236931	0.0659637
Initial CA1	No Injection	AKCA133	19-02-09	11.7921	11.7921	11.0566	0.928	0.201813	0.501473	0.421306	0.558	0.048	0.0145852	6.83293	7.15189	6.0154	7.77155	0.200961	0.241476	0.182165	0.351291
Initial CA1	No Injection	AKCA133	19-02-09	16.3126	16.3126	6.43577	0.24	0.116187	0.614127	0.330693	0.784	0.168	0.0154663	6.19191	6.98843	6.08893	6.16477	0.0710059	0.0607457	0.0411794	0.0537311
Initial CA1	No Injection	AKCA133	19-02-09	6.18796	5.69433	6.18796	0.814	0.315962	0.349434	0.242919	0.946	0.354	0.0158489	6.1043	6.09469	6.55084	5.57039	0.148899	0.0818788	0.0877399	0.0462651
Initial CA1	No Injection	AKCA133	19-02-09	13.213	13.213	9.09894	0.006	0.117233	0.612693	0.670186	0.036	0.358	0.0122043	6.70642	6.50347	6.18518	5.93149	0.125431	0.116793	0.0404133	0.0966034
Initial CA1	No Injection	AKCA133	19-02-09	8.86768	5.13033	8.86768	0.904	0.759289	0.00860488	0.647734	0.046	0.038	0.0162776	6.20282	7.86963	7.58432	7.6481	0.147109	0.452748	0.224818	0.301695
Initial CA1	No Injection	AKCA133	19-02-09	6.48999	4.63458	6.48999	0.888	0.31651	0.34879	0.246148	0.938	0.306	0.0160147	6.07879	6.09132	6.54233	5.54488	0.155596	0.0804623	0.0804376	0.0367344
Initial CA1	No Injection	AKCA133	19-02-09	7.6086	7.6086	6.65358	0.022	0.349334	0.307268	0.611585	0.152	0.186	0.010617	5.63273	6.347	5.75016	6.63186	0.0894841	0.346287	0.0573952	0.341826
Initial CA1	No Injection	AKCA133	19-02-09	7.48852	7.48852	6.01888	0.522	0.830444	0.0012878	0.555685	0.17	0.51	0.0278653	6.93477	7.46265	7.21599	7.41502	0.155279	0.16679	0.0138222	0.0286936
Initial CA1	No Injection	AKCA133	19-02-09	3.88579	3.88579	3.608	0	0.605404	0.0641659	0.761692	0.098	0.812	0.0142988	6.39198	6.59739	6.2679	6.32171	0.0430112	0.17097	0.02354	0.121318
Initial CA1	No Injection	AKCA133	19-02-09	8.05025	6.63539	8.05025	0.166	0.527337	0.119932	0.623564	0.088	0.382	0.0114197	6.23067	5.76394	6.16289	5.20909	0.129118	0.118256	0.0183243	0.203025
Initial CA1	No Injection	AKCA133	19-02-09	7.90196	7.05445	7.90196	0.814	0.31042	0.356595	0.56914	0.15	0.054	0.00973809	5.88336	6.2594	5.72445	6.58743	0.101085	0.117103	0.121795	0.0636821
Initial CA1	No Injection	AKCA133	19-02-12	9.67269	9.67269	6.79809	0	0.881239	0.000102362	0.948308	0	0.068	0.0082457	3.89868	3.0674	4.69468	3.18237	0.34763	0.198208	0.0958772	0.494191
Initial CA1	No Injection	AKCA133	19-02-12	5.80304	5.80304	5.37095	0.012	0.890103	8.66142e-05	0.814719	0.014	0.704	0.0125797	4.28798	3.9225	3.65297	4.105	0.16345	0.429564	0.0274347	0.103274
Initial CA1	No Injection	AKCA133	19-02-12	6.75075	6.75075	3.11913	0.056	0.630981	0.0417087	0.7284	0.052	0.61	0.0050752	4.2119	6.95865	5.06607	7.53367	0.575436	0.111433	0.0833102	0.181933
Initial CA1	No Injection	AKCA133	19-02-12	7.73484	7.73484	6.62988	0.058	0.739291	0.00948031	0.549958	0.084	0.11	0.00917518	5.31738	4.04336	6.80514	4.77246	0.26354	0.379288	0.217063	0.680337
Initial CA1	No Injection	AKCA133	19-02-12	9.55994	9.55994	5.86892	0.878	-0.102822	0.844984	0.404078	0.212	0.14	0.00667876	5.97098	5.68089	5.50814	5.53639	0.602077	0.354778	0.633238	0.220562
Initial CA1	No Injection	AKCA133	19-02-12	6.40148	3.89138	6.40148	0.322	0.585674	0.0646142	0.64594	0.164	0.268	0.00321433	8.46238	9.37227	8.48689	7.73396	0.484753	0.205552	0.489225	0.0109675
Initial CA1	No Injection	AKCA133	19-02-12	8.86719	8.86719	7.37836	0.064	0.620847	0.0462756	0.971141	0	0.082	0.00413945	6.10979	6.28922	3.54678	8.87192	0.126836	0.264304	0.0109547	0.0526156
Initial CA1	No Injection	AKCA133	19-02-12	9.21744	9.21744	5.41049	0	0.950847	0	0.992767	0	0.548	0.00801757	2.10597	10.1429	2.82955	9.66743	0.400857	0.282585	0.406206	0.255331
Initial CA1	No Injection	AKCA133	19-02-12	6.55835	6.55835	6.27985	0.964	0.688314	0.0212441	0.610042	0.07	0.022	0.0120239	4.68758	10.5558	7.83672	8.83016	0.461084	0.198185	0.182928	0.30741
Initial CA1	No Injection	AKCA133	19-02-12	9.47631	4.29024	9.47631	0.08	0.860028	0.000370079	0.908445	0	0.446	0.00652533	8.71883	7.26591	8.88292	6.95837	0.193576	0.125443	0.170662	0.110964
Initial CA1	No Injection	AKCA133	19-02-12	7.1757	7.1757	5.30617	0.146	0.569613	0.0731732	0.659844	0.082	0.022	0.00422102	8.00833	6.0639	7.88771	7.14402	0.211356	0.449433	0.126112	0.741005
Initial CA1	No Injection	AKCA133	19-02-12	16.0042	16.0042	9.61095	0.004	0.874777	0.000149606	0.681631	0.06	0.164	0.00609496	4.71158	6.11669	5.1852	7.04795	0.468003	0.198583	0.433333	0.200181
Initial CA1	No Injection	AKCA133	19-02-12	10.5514	10.5514	5.42249	0.95	0.85058	0.000543307	0.152671	0.776	0.158	0.00513257	6.19068	7.75565	5.60429	5.99512	0.478848	0.41544	0.247565	0.387545
Initial CA1	No Injection	AKCA133	19-02-12	7.23815	6.04763	7.23815	0.01	0.797331	0.00307874	0.802736	0.028	0.038	0.006522	5.39542	5.04914	6.47971	5.47426	0.554712	0.0943527	0.620064	0.0178355
Initial CA1	No Injection	AKCA133	19-02-12	6.99566	6.30372	6.99566	0.002	0.887517	8.66142e-05	0.937991	0	0.286	0.0133846	9.65395	8.79656	9.66983	8.12387	0.176469	0.298504	0.133999	0.539034
Initial CA1	No Injection	AKCA133	19-02-12	8.30048	8.30048	6.52457	0.034	0.713583	0.0145512	0.752965	0.018	0.174	0.00679672	4.38394	8.12776	2.80048	7.88562	0.50052	0.196253	0.199373	0.366465
Initial CA1	No Injection	AKCA133	19-02-12	7.28783	7.28783	4.12822	0	0.778585	0.00451181	0.784619	0.002	0.97	0.00618467	3.4524	4.44518	3.75579	6.01717	0.46144	0.129508	0.437156	0.149213
Initial CA1	No Injection	AKCA133	19-02-12	10.197	10.197	7.56505	0	0.905496	3.93701e-05	0.866847	0.004	0.028	0.00715007	2.86745	8.40348	3.13305	8.27258	0.125704	0.376889	0.29145	0.0671931
Initial CA1	No Injection	AKCA133	19-02-12	8.8301	6.81171	8.8301	0.004	0.688846	0.021126	0.495103	0.26	0.498	0.00795633	4.47264	7.35898	4.51431	7.33941	0.124484	0.355085	0.0494134	0.43315
Initial CA1	No Injection	AKCA133	19-02-12	7.38086	6.23841	7.38086	0	0.783061	0.00414961	0.743095	0.018	0.996	0.00635063	3.20866	7.69075	4.52481	7.63381	0.368005	0.227124	0.359866	0.086037
Initial CA1	No Injection	AKCA133	19-02-12	12.2822	9.17511	12.2822	0.124	0.817952	0.00171654	0.691934	0.07	0.468	0.0112184	5.85013	4.8728	4.85766	4.60667	0.304278	0.281543	0.543985	0.0333895
Initial CA1	No Injection	AKCA133	19-02-12	12.3154	12.3154	8.866	0	0.839845	0.000779528	0.833901	0.002	0.092	0.0104298	3.68153	5.864	5.55313	5.10972	0.463951	0.12415	0.362208	0.189219
Initial CA1	No Injection	AKCA133	19-02-12	18.3513	18.3513	4.35203	0.574	0.844683	0.000661417	0.687349	0.068	0.02	0.0140258	8.1625	9.22412	9.64374	7.415	0.506584	0.449815	0.595806	0.335548
Initial CA1	No Injection	AKCA133	19-02-12	17.64	17.64	2.99773	0.138	0.620836	0.0462756	0.862535	0.002	0.592	0.0210267	5.25759	9.7978	5.46746	10.1138	0.206049	0.587145	0.111435	0.47519
Initial CA1	No Injection	AKCA133	19-02-12	9.9763	4.58571	9.9763	0.55	0.932774	1.5748e-05	0.449561	0.296	0.024	0.0190578	3.74095	6.70787	4.84913	6.32723	0.457114	0.308676	0.271412	0.357477
Initial CA1	No Injection	AKCA133	19-02-12	7.1614	7.1614	4.77041	0	0.950054	0	0.864766	0	0.56	0.0102852	6.42833	9.66435	6.52038	9.19768	0.229031	0.20242	0.00297647	0.070987
Initial CA1	No Injection	AKCA133	19-02-12	9.54594	9.54594	8.18731	0.012	0.482627	0.136512	0.193399	0.976	0.568	0.020552	6.32685	6.42939	6.19102	6.6537	0.0719925	0.568756	0.0355869	0.625215
Initial CA1	No Injection	AKCA133	19-02-12	7.66396	7.66396	5.51685	0.572	0.714069	0.0144488	0.821329	0.01	0.818	0.010836	8.87233	9.96056	9.7667	9.27195	0.159979	0.514386	0.0610359	0.332488
Initial CA1	No Injection	AKCA133	19-02-12	10.7886	10.7886	7.97436	0.644	0.161057	0.526598	0.7269	0.03	0.186	0.0150492	7.46462	6.85282	7.98916	7.4254	0.126742	0.361097	0.0496771	0.543626
Initial CA1	No Injection	AKCA133	19-02-12	7.71259	7.71259	5.88817	0.794	0.947163	7.87402e-06	0.428945	0.376	0.408	0.0338344	8.86558	3.89461	9.65509	2.61273	0.455019	0.347743	0.508775	0.329772
Initial CA1	No Injection	AKCA133	19-02-12	11.9418	9.87474	11.9418	0.2	0.850411	0.000543307	0.768466	0.022	0.068	0.0105144	7.16459	8.8909	6.60302	8.58221	0.142003	0.696856	0.0656452	0.774708
Initial CA1	No Injection	AKCA133	19-02-12	7.81154	7.81154	4.52748	0.014	0.877962	0.00011811	0.865925	0	0.916	0.0156846	3.23479	6.05217	3.2856	6.0671	0.0612706	0.665113	0.0804931	0.399096
Initial CA1	No Injection	AKCA133	19-02-12	8.77947	8.77947	4.73377	0.86	0.0718334	0.645016	0.400841	0.32	0.028	0.00520367	8.37581	5.61555	8.80309	8.5054	0.330972	0.361122	0.0121864	0.359853
Initial CA1	No Injection	AKCA133	19-02-12	6.32466	6.32466	5.74955	0	0.927977	3.14961e-05	0.852069	0.002	0.116	0.0062629	3.50715	7.12689	4.08666	7.45273	0.32122	0.132017	0.146206	0.0469309
Initial CA1	No Injection	AKCA133	19-02-12	6.33008	6.33008	4.60134	0.486	0.956289	0	0.951486	0	0.47	0.0138301	4.25516	8.66221	3.20134	9.53634	0.377458	0.204878	0.517807	0.164016
Initial CA1	No Injection	AKCA133	19-02-12	9.24126	9.24126	7.25099	0.038	0.883143	9.44882e-05	0.68919	0.066	0.284	0.0107375	6.45795	6.51133	3.78521	4.80956	0.176287	0.323859	0.0509329	0.0137839
Initial CA1	No Injection	AKCA133	19-02-12	10.9555	10.9555	6.04349	0.93	0.648947	0.0342205	0.684744	0.06	0.186	0.0162178	10.2227	10.6798	8.84478	9.69529	0.383946	0.36722	0.617286	0.207215
Initial CA1	No Injection	AKCA133	19-02-12	6.96386	6.96386	5.36852	0.032	0.914782	3.14961e-05	0.880196	0	0.194	0.0182602	7.43804	4.09315	6.55633	3.22197	0.121957	0.110367	0.473566	0.0822359
Initial CA1	No Injection	AKCA133	19-02-12	8.24891	8.24891	7.23022	0.348	0.810868	0.00216535	0.865159	0.01	0.006	0.00780071	5.60052	6.04932	7.91776	2.5806	0.313567	0.421669	0.0418967	0.35638
Initial CA1	No Injection	AKCA133	19-02-12	6.95309	6.95309	6.27318	0	0.414132	0.202898	0.641933	0.1	0.032	0.0128637	5.9744	6.86559	5.03946	7.11201	0.0518495	0.551608	0.0590404	0.601823
Initial CA1	No Injection	AKCA133	19-02-12	11.1375	11.1375	8.7769	0.05	-0.190425	0.917409	-0.0144234	0.966	0.27	0.00509375	6.00758	7.28813	5.58075	7.39803	0.199489	0.455839	0.505188	0.182397
Initial CA1	No Injection	AKCA133	19-02-12	8.32321	8.32321	8.01881	0	0.302641	0.33552	0.844799	0	0.05	0.00773143	5.967	5.50688	4.97486	4.30551	0.20211	0.375303	0.4844	0.168354
Initial CA1	No Injection	AKCA133	19-02-12	8.65624	8.54097	8.65624	0.002	0.631329	0.0416299	0.675862	0.088	0.486	0.00500921	4.7365	4.021	5.46202	5.24167	0.400513	0.211116	0.315564	0.400262
Initial CA1	No Injection	AKCA133	19-02-12	8.30945	7.60006	8.30945	0.002	0.636491	0.0394488	0.716304	0.03	0.214	0.00697517	5.02881	7.44426	4.46443	7.16505	0.0815214	0.408245	0.0265414	0.33315
Initial CA1	No Injection	AKCA133	19-02-12	8.51728	6.54793	8.51728	0.414	0.688286	0.0212677	0.75211	0.018	0.37	0.00472828	2.78958	6.60076	5.02932	5.60041	0.597541	0.246296	0.196746	0.525536
Initial CA1	No Injection	AKCA133	19-02-12	12.8625	12.8625	4.47125	0.816	-0.0721047	0.814819	0.673719	0.014	0.18	0.00843399	5.73543	7.76032	4.29786	6.81438	0.316456	0.450327	0.347657	0.030894
Initial CA1	No Injection	AKCA133	19-02-12	18.0307	18.0307	5.9874	0.49	0.983702	0	0.876848	0.004	0.038	0.0228883	9.08642	10.1005	7.11293	8.85579	0.179872	0.449287	0.0783381	0.221322
Initial CA1	No Injection	AKCA133	19-02-12	7.54361	7.54361	5.36233	0.068	0.629027	0.042622	0.679552	0.102	0.15	0.00674068	6.7764	7.65333	7.34946	6.54096	0.350331	0.133246	0.253579	0.119659
Initial CA1	No Injection	AKCA133	19-02-12	9.16308	9.16308	8.47236	0	0.589434	0.0625354	0.622574	0.116	0.134	0.0108032	5.21635	4.88028	6.67476	5.16723	0.175554	0.237784	0.0423887	0.332845
Initial CA1	No Injection	AKCA133	19-02-12	6.44922	6.44922	6.04199	0.192	0.863877	0.000307087	0.657009	0.094	0.082	0.0130232	6.67786	7.02841	6.24767	7.24545	0.321531	0.44982	0.0960579	0.59825
Initial CA1	No Injection	AKCA133	19-02-12	6.30683	6.30683	5.04529	0	0.966135	0	0.961334	0	0.028	0.00962542	3.45401	9.74982	4.53838	9.35218	0.135375	0.277949	0.0727456	0.318849
Initial CA1	No Injection	AKCA133	19-02-12	7.1164	7.1164	4.66976	0	0.812113	0.00211811	0.909591	0	0.988	0.012383	4.35255	7.65845	4.08874	7.85018	0.284136	0.185033	0.106984	0.237927
Initial CA1	No Injection	AKCA133	19-02-12	3.68125	3.6408	3.68125	0	0.655242	0.0316535	0.751408	0.098	0.406	0.0499612	6.43987	6.41039	6.13944	6.55913	0.0717988	0.174065	0.0722324	0.158791
Initial CA1	No Injection	AKCA133	19-02-12	8.81114	7.90229	8.81114	0.004	0.00181752	0.731756	0.217753	0.704	0.336	0.00478582	6.01915	7.73616	7.02981	9.03334	0.283066	0.216729	0.0361471	0.214646
Initial CA1	No Injection	AKCA133	19-02-12	6.35793	6.28793	6.35793	0.998	0.665606	0.0282283	0.510051	0.348	0.456	0.0144033	9.11817	7.06262	8.58312	6.83077	0.167523	0.213254	0.202262	0.361938
Initial CA1	No Injection	AKCA133	19-02-12	8.16914	8.16914	4.96854	0.368	0.31691	0.31726	0.196761	0.718	0.076	0.0137379	6.6342	6.23621	5.01391	7.50444	0.160602	0.771634	0.0979393	0.796688
Initial CA1	No Injection	AKCA133	19-02-12	8.42598	8.42598	5.43412	0.04	0.719278	0.0132362	0.74716	0.038	0.236	0.00891871	3.30432	5.97316	4.57154	7.3117	0.545526	0.171518	0.43962	0.142646
Initial CA1	No Injection	AKCA133	19-02-12	7.46381	6.7056	7.46381	0.338	0.660531	0.0299764	0.587595	0.128	0.196	0.027135	6.99333	4.92831	9.45655	2.47149	0.321439	0.404358	0.0124558	0.496338
Initial CA1	No Injection	AKCA133	19-02-12	11.6441	11.6441	7.37333	0.006	0.435041	0.181252	0.407476	0.376	0.536	0.00411009	6.61624	8.4533	4.8004	9.03392	0.422385	0.10124	0.489312	0.160242
Initial CA1	No Injection	AKCA133	19-02-12	9.04428	9.04428	6.45893	0.002	0.600179	0.056685	0.780119	0.008	0.52	0.0176723	5.57268	6.4969	4.18437	5.6903	0.126435	0.11109	0.0931928	0.25816
Initial CA1	No Injection	AKCA133	19-02-12	11.0738	11.0738	8.10577	0.024	0.768602	0.0054252	0.58241	0.112	0.348	0.00986664	5.67704	8.94475	5.90457	9.1072	0.11717	0.742915	0.126755	0.624191
Initial CA1	No Injection	AKCA133	19-02-12	7.73209	7.73209	6.47521	0.006	0.761035	0.00634646	0.713967	0.016	0.018	0.013084	5.23344	5.35855	4.98804	5.11759	0.123183	0.291408	0.174286	0.3395
Initial CA1	No Injection	AKCA133	19-02-12	8.90868	8.90868	5.58872	0.186	0.811441	0.00214961	0.232162	0.65	0.012	0.00459112	6.40762	7.41442	6.40597	5.85004	0.106397	0.757715	0.0245499	0.826968
Initial CA1	No Injection	AKCA133	19-02-12	7.04207	7.04207	7.00924	0	0.535186	0.0955748	0.77129	0.006	0.152	0.0163019	6.34506	6.19745	5.3384	6.29483	0.174032	0.395333	0.298755	0.388646
Initial CA1	No Injection	AKCA133	19-02-12	10.1609	6.16987	10.1609	0.16	0.288556	0.353906	0.458731	0.206	0.56	0.00299206	5.57005	6.89384	7.34778	7.78725	0.180651	0.224459	0.0145062	0.0477825
Initial CA1	No Injection	AKCA133	19-02-12	7.81368	7.81368	6.10018	0.012	0.94422	7.87402e-06	0.943687	0	0.874	0.0233386	2.90136	10.2046	3.05071	9.68292	0.281619	0.0989153	0.251547	0.100346
Initial CA1	No Injection	AKCA133	19-02-12	6.77529	5.46759	6.77529	0.018	0.699535	0.0181496	0.687917	0.074	0.04	0.00717702	5.51644	6.58649	5.044	6.09741	0.172619	0.114899	0.140589	0.0451945
Initial CA1	No Injection	AKCA133	19-02-12	7.11938	7.11938	5.39048	0.416	0.617267	0.0482283	0.731979	0.032	0.686	0.0188712	4.29413	3.91167	3.95758	4.75056	0.164999	0.322457	0.210087	0.111865
Initial CA1	No Injection	AKCA133	19-02-12	12.0343	12.0343	9.75962	0.624	0.459664	0.157441	0.834522	0.008	0.962	0.00939209	8.08198	6.22716	6.61495	5.84296	0.231353	0.118455	0.112193	0.0157182
Initial CA1	No Injection	AKCA133	19-02-12	25.1098	25.1098	3.94584	0.964	0.743107	0.00896063	0.749267	0.046	0.602	0.0649218	6.09153	6.67422	8.06657	3.1984	0.100088	0.386798	0.155392	0.273587
Initial CA1	No Injection	AKCA133	19-02-12	11.4382	11.4382	4.89457	0.576	0.0674413	0.650614	0.651192	0.064	0.582	0.0143417	6.28598	8.99255	5.75375	6.44868	0.179649	0.666005	0.0343449	0.614382
Initial CA1	No Injection	AKCA133	19-02-12	18.174	18.174	4.71588	0.026	0.733663	0.0104646	0.889796	0.008	0.42	0.0105562	3.90828	8.57592	6.28251	9.89642	0.576506	0.148206	0.015074	0.334881
Initial CA1	No Injection	AKCA133	19-02-12	7.94437	7.94437	6.06917	0.734	0.901062	3.93701e-05	0.293184	0.63	0.22	0.0362308	8.92414	4.12257	9.43446	3.55123	0.126538	0.457614	0.223687	0.212587
Initial CA1	No Injection	AKCA133	19-02-12	11.8033	9.23552	11.8033	0.1	0.223744	0.442031	0.58005	0.1	0.018	0.00891232	7.05294	6.91327	5.91684	8.41174	0.290435	0.387972	0.0340793	0.490998
Initial CA1	No Injection	AKCA133	19-02-12	6.72325	6.72325	5.61749	0.006	0.669428	0.026937	0.715118	0.05	0.706	0.01011	4.10991	7.22414	4.54175	5.74618	0.0429503	0.555703	0.142079	0.624768
Initial CA1	No Injection	AKCA133	19-02-12	9.71085	9.71085	5.80146	0.02	0.73432	0.0103307	0.748801	0.026	0.122	0.00912184	6.33003	6.73384	5.69295	6.16012	0.118721	0.252363	0.389807	0.160108
Initial CA1	No Injection	AKCA133	19-02-12	15.1374	15.1374	8.26587	0	0.43406	0.182165	0.817268	0.008	0.844	0.00885674	4.62892	6.85807	3.90587	8.04219	0.0875119	0.179168	0.0778274	0.180968
Initial CA1	No Injection	AKCA133	19-02-12	9.0263	7.6761	9.0263	0.168	0.759278	0.00651181	0.908716	0	0.83	0.019992	4.69483	4.82454	6.37108	4.20795	0.597549	0.159979	0.325839	0.275105
Initial CA1	No Injection	AKCA133	19-02-12	6.96348	6.96348	5.67272	0.01	0.434034	0.18222	0.457955	0.422	0.072	0.00877527	6.91913	6.71421	5.99207	6.74683	0.134303	0.161136	0.193059	0.284265
Initial CA1	No Injection	AKCA133	19-02-12	8.29223	8.29223	7.97633	0.764	0.757147	0.00684252	0.468568	0.376	0.64	0.00834328	8.18561	5.96278	8.37935	6.57072	0.576932	0.202124	0.187378	0.217048
Initial CA1	No Injection	AKCA133	19-02-12	7.44367	7.44367	5.23261	0.536	0.113677	0.590142	0.332632	0.726	0.704	0.00615442	6.22562	7.61919	6.43264	6.87365	0.07592	0.317742	0.112141	0.281104
Initial CA1	No Injection	AKCA133	19-02-12	8.13093	7.65706	8.13093	0.224	0.51041	0.113772	0.599221	0.126	0.182	0.00970016	5.40208	7.65979	5.60888	7.57414	0.125577	0.58286	0.0732436	0.529523
Initial CA1	No Injection	AKCA133	19-02-12	6.8961	6.8961	4.42053	0.06	0.788517	0.0036378	0.607683	0.13	1	0.00784961	4.91343	7.18021	5.58522	6.40573	0.394768	0.241152	0.415724	0.131456
Initial CA1	No Injection	AKCA133	19-02-12	14.9086	7.64599	14.9086	0.372	0.714354	0.0144252	0.833874	0.012	0.022	0.0124462	5.66348	5.11239	6.66349	4.80932	0.0924084	0.576312	0.384146	0.261901
Initial CA1	No Injection	AKCA133	19-02-12	6.73095	6.73095	6.31419	0.004	0.618491	0.0475354	0.649342	0.066	0.004	0.00774282	6.23944	6.08171	5.91957	7.32815	0.129686	0.40813	0.153758	0.398731
Initial CA1	No Injection	AKCA133	19-02-12	9.54925	9.54925	9.04616	0.18	-0.133102	0.872181	0.0569414	0.942	0.598	0.00476589	8.10747	7.42098	6.71847	6.62965	0.487812	0.225619	0.576678	0.0390999
Initial CA1	No Injection	AKCA133	19-02-12	15.9093	15.9093	6.25238	0	0.611554	0.0507717	0.681574	0.056	0.264	0.00849831	5.84815	7.00969	5.15484	6.83356	0.0941248	0.524972	0.0806179	0.593699
Initial CA1	No Injection	AKCA133	19-02-12	6.98586	6.98586	6.44217	0	0.461281	0.155945	0.521963	0.308	0.146	0.0216867	6.74723	6.04408	6.1166	6.93214	0.24249	0.194915	0.396132	0.093659
Initial CA1	No Injection	AKCA133	19-02-12	11.3101	9.84683	11.3101	0.792	0.685593	0.021937	0.482984	0.158	0.04	0.0055479	7.01763	5.73135	6.89905	5.86552	0.133289	0.234661	0.0662795	0.309039
Initial CA1	No Injection	AKCA133	19-02-12	6.46761	6.46761	4.91796	0.476	0.920278	3.14961e-05	0.280586	0.69	0.006	0.00816367	8.26784	8.00789	6.74104	6.3626	0.313036	0.47889	0.0734172	0.49704
Initial CA1	No Injection	AKCA133	19-02-12	8.60856	6.74006	8.60856	0.09	0.545426	0.0888661	0.397524	0.496	0.804	0.0063122	5.76123	7.76315	4.71927	6.59885	0.220918	0.128057	0.273696	0.321318
Initial CA1	No Injection	AKCA133	19-02-12	9.53836	9.53836	7.50766	0.052	0.461882	0.155378	0.465147	0.354	0.042	0.0107577	7.03623	8.56624	5.36037	6.29303	0.334112	0.12949	0.00494262	0.0509393
Initial CA1	No Injection	AKCA133	19-02-12	7.15006	5.61366	7.15006	0.038	0.506679	0.11685	0.594132	0.142	0.622	0.0156268	5.62381	5.53258	5.32247	5.73479	0.0442846	0.749136	0.0930305	0.673534
Initial CA1	No Injection	AKCA133	19-02-12	9.66086	9.66086	7.48864	0.272	-0.1473	0.884425	0.459101	0.352	0.338	0.0114665	7.86173	8.06411	6.6295	5.90695	0.467111	0.0940164	0.455091	0.145956
Initial CA1	No Injection	AKCA133	19-02-12	13.1212	13.1212	4.45837	0.732	-0.0661347	0.808425	0.638541	0.038	0.494	0.00473606	6.44672	6.15507	6.09157	6.33945	0.218219	0.172524	0.167222	0.222817
Initial CA1	No Injection	AKCA133	19-02-12	6.56154	6.56154	5.33292	0.012	0.479014	0.139614	0.392162	0.596	0.146	0.0126289	6.01606	6.95716	5.27785	7.08739	0.200802	0.357422	0.157206	0.496803
Initial CA1	No Injection	AKCA133	19-02-12	3.61365	3.60411	3.61365	0	0.466232	0.151307	0.752511	0.092	0.398	0.0253081	6.43303	6.45401	6.06975	6.57605	0.0555136	0.183583	0.0827482	0.181811
Initial CA1	No Injection	AKCA133	19-02-12	12.3044	12.3044	5.55082	0.31	0.0990105	0.609386	0.706592	0.04	0.498	0.0206535	5.4855	9.02818	6.46582	7.33888	0.254615	0.29254	0.383188	0.327093
Initial CA1	No Injection	AKCA133	19-02-12	8.40607	6.99177	8.40607	0	0.834521	0.00096063	0.94465	0	0.576	0.0207378	4.86297	8.91768	5.57026	8.82144	0.0680254	0.423775	0.0361911	0.450159
Initial CA1	No Injection	AKCA133	19-02-12	12.7253	12.7253	4.58107	0.05	0.720303	0.0130315	0.244571	0.888	0.006	0.0150004	6.41411	6.04557	6.45459	6.4949	0.136473	0.189327	0.060531	0.154944
Initial CA1	No Injection	AKCA133	19-02-12	9.12265	9.12265	8.25163	0.094	0.202583	0.47074	0.515849	0.216	0.194	0.0145723	5.50128	6.07418	3.31325	5.96258	0.606874	0.196541	0.614717	0.109215
Initial CA1	No Injection	AKCA133	19-02-12	15.0672	15.0672	4.30225	0.006	0.908631	3.93701e-05	0.895124	0	0.278	0.00800615	5.73259	5.86409	6.70721	3.84309	0.141953	0.152933	0.243343	0.211796
Initial CA1	No Injection	AKCA133	19-02-12	14.116	14.116	12.3508	0.01	0.330698	0.299591	0.575193	0.2	0.146	0.0130461	4.34012	6.5845	4.507	5.63332	0.108824	0.340407	0.00457221	0.0123397
Initial CA1	No Injection	AKCA133	19-02-12	18.2831	18.2831	7.33848	0	0.686162	0.0217874	0.723249	0.006	0.316	0.00971425	4.30599	7.5758	3.84054	8.33786	0.143645	0.530194	0.157336	0.594895
Initial CA1	No Injection	AKCA133	19-02-12	7.47563	7.47563	6.5491	0	0.760336	0.00640945	0.874738	0.006	0	0.0117064	4.04455	5.26895	4.47985	5.25269	0.457129	0.300466	0.122529	0.51536
Initial CA1	No Injection	AKCA133	19-02-12	7.78308	7.78308	6.58225	0.004	0.919892	3.14961e-05	0.860721	0	0.086	0.0136272	5.34104	4.7021	5.89409	3.61644	0.320959	0.147305	0.100623	0.141699
Initial CA1	No Injection	AKCA133	19-02-12	10.873	9.20251	10.873	0.04	0.913596	3.14961e-05	0.932881	0	0.302	0.0273415	6.25266	5.44985	5.90623	4.97148	0.0638489	0.551886	0.216504	0.328958
Initial CA1	No Injection	AKCA133	19-02-12	7.07481	7.07481	5.49527	0.652	0.187018	0.491535	0.362771	0.724	0.194	0.0111032	6.45413	6.86615	6.89014	5.52411	0.449997	0.138723	0.365979	0.280257
Initial CA1	No Injection	AKCA133	19-02-12	8.30942	8.30942	5.43606	0.034	0.587592	0.0635827	0.527287	0.312	0.066	0.0104953	5.96894	7.13581	5.1474	6.51345	0.114684	0.579315	0.22926	0.474581
Initial CA1	No Injection	AKCA133	19-02-12	7.80693	5.25514	7.80693	0	0.799407	0.00292913	0.766593	0.048	0.234	0.0130795	4.987	6.08799	4.16701	5.43775	0.358356	0.129882	0.149928	0.29563
Initial CA1	No Injection	AKCA133	19-02-12	9.25091	9.25091	5.03599	0.646	-0.0200336	0.757937	0.199193	0.9	0.568	0.0069536	6.55066	5.96823	7.21064	6.76901	0.329787	0.0650081	0.320423	0.0111345
Initial CA1	No Injection	AKCA133	19-02-12	8.19647	8.19647	3.76407	0.922	0.565396	0.0758819	0.285372	0.53	0.07	0.00716124	7.56638	5.75903	7.26409	7.63291	0.227383	0.428407	0.0920923	0.482552
Initial CA1	No Injection	AKCA133	19-02-12	8.39011	6.93939	8.39011	0.016	0.320864	0.312283	0.433626	0.69	0.484	0.0215138	5.45464	6.84907	6.18808	7.35689	0.07219	0.306327	0.0543073	0.227704
Initial CA1	No Injection	AKCA133	19-02-12	10.0995	10.0995	8.34345	0.496	0.850894	0.000535433	0.859464	0.004	0.334	0.0216474	6.55792	5.57818	6.12053	5.42322	0.116005	0.24309	0.0565793	0.14302
Initial CA1	No Injection	AKCA133	19-02-12	17.9432	17.9432	3.23659	0.02	0.544705	0.089378	0.686013	0.064	0.184	0.00724073	4.86965	7.94451	5.83351	8.05519	0.111684	0.38183	0.102276	0.180045
Initial CA1	No Injection	AKCA133	19-02-12	22.3662	22.3662	2.79899	0.136	0.0540986	0.667496	-0.0420998	0.99	0.066	0.00818697	6.4714	6.58304	5.45491	6.67409	0.274145	0.0922263	0.205389	0.0295307
Initial CA1	No Injection	AKCA133	19-02-12	7.4674	5.81948	7.4674	0	0.799633	0.00292913	0.725911	0.024	0.096	0.0141948	5.87529	5.71806	6.10867	6.09615	0.20025	0.180987	0.312788	0.20953
Initial CA1	No Injection	AKCA133	19-02-12	10.7906	10.7906	8.00916	0.096	0.251924	0.403724	0.592829	0.182	0.37	0.00841591	4.7806	7.82559	5.75018	5.95241	0.182604	0.390007	0.219175	0.169996
Initial CA1	No Injection	AKCA133	19-02-12	10.967	10.967	10.4545	0.012	0.261699	0.389866	0.374902	0.51	0.852	0.00830575	5.56891	6.52137	7.51976	8.72015	0.0780902	0.378059	0.0812283	0.159971
Initial CA1	No Injection	AKCA133	19-02-12	11.2608	7.42688	11.2608	0	0.690424	0.0207244	0.865922	0	0.446	0.00878109	4.36506	8.89543	4.86397	8.16462	0.360224	0.158529	0.365239	0.00126125
Initial CA1	No Injection	AKCA133	19-02-12	12.6547	7.77537	12.6547	0.23	0.478951	0.139646	0.596822	0.084	0.084	0.00750317	7.86368	7.91354	6.83916	6.64209	0.10941	0.644736	0.12515	0.546479
Initial CA1	No Injection	AKCA133	19-02-12	9.07156	9.07156	6.69902	0.986	0.419236	0.19748	0.425004	0.254	0.362	0.0184802	6.66035	5.65744	8.19732	4.37142	0.14741	0.2674	0.234887	0.109777
Initial CA1	No Injection	AKCA133	19-02-12	9.70517	9.70517	5.72315	0.942	0.590334	0.0620787	0.254852	0.72	0.744	0.032323	8.25602	4.09844	9.36151	3.37696	0.508883	0.161083	0.242951	0.397483
Initial CA1	No Injection	AKCA133	19-02-12	10.3028	10.3028	7.51772	0.572	0.954238	0	0.626031	0.036	0.076	0.0170207	8.00279	8.87356	7.42402	6.07745	0.165718	0.28538	0.0801595	0.0689798
Initial CA1	No Injection	AKCA133	19-02-12	7.08263	6.87154	7.08263	0.016	0.128738	0.570606	0.269219	0.874	0.22	0.0334276	6.12348	6.13293	6.18263	7.19237	0.264697	0.238907	0.254597	0.202415
Initial CA1	No Injection	AKCA133	19-02-12	10.4674	10.4674	9.24975	0.384	0.822071	0.00149606	0.895317	0	0.308	0.0206559	8.22173	7.29295	9.25518	5.51815	0.201647	0.405973	0.0541073	0.454277
Initial CA1	No Injection	AKCA133	19-02-12	7.64783	6.48445	7.64783	0.072	0.208297	0.462677	0.57321	0.184	0.01	0.0124392	6.5797	7.01683	7.65938	5.15271	0.0916621	0.665612	0.0304131	0.544643
Initial CA1	No Injection	AKCA133	19-02-12	8.78916	8.78916	6.34039	0	0.272898	0.374906	0.691301	0.066	0.126	0.00706927	6.17371	7.83634	7.14434	7.87128	0.0989212	0.162994	0.0131039	0.138067
Initial CA1	No Injection	AKCA133	19-02-12	9.38753	9.38753	7.47253	0.068	0.68549	0.0219843	0.601264	0.122	0.464	0.0156956	6.6972	8.9741	5.84297	8.19696	0.185054	0.502723	0.097052	0.593045
Initial CA1	No Injection	AKCA133	19-02-12	9.57831	9.02208	9.57831	0	0.357656	0.26637	0.509171	0.206	0.478	0.0062252	6.29571	7.86827	8.79711	7.82452	0.496266	0.0877623	0.396878	0.0706316
Initial CA1	No Injection	AKCA133	19-02-12	9.21704	9.21704	8.68668	0	0.888041	8.66142e-05	0.884061	0.002	0.202	0.0105725	4.15791	7.59634	3.88789	8.19585	0.0851213	0.103255	0.0613996	0.0759414
Initial CA1	No Injection	AKCA133	19-02-12	12.512	6.2452	12.512	0.246	0.15223	0.538945	0.274814	0.828	0.326	0.0117125	6.56545	7.26399	6.07461	7.75875	0.128139	0.516839	0.190371	0.429921
Initial CA1	No Injection	AKCA133	19-02-12	8.61399	8.61399	8.08064	0.624	0.88909	8.66142e-05	0.581867	0.152	0.732	0.0267293	8.15991	5.58717	7.47311	4.81094	0.114924	0.361726	0.0509467	0.395963
Initial CA1	No Injection	AKCA133	19-02-12	10.134	9.19605	10.134	0	0.597985	0.0578976	0.700805	0.038	0.072	0.0155324	6.14666	6.26759	5.35951	6.4144	0.231503	0.459808	0.323787	0.406217
Initial CA1	No Injection	AKCA133	19-02-12	6.31042	6.31042	4.96621	0	0.346466	0.280402	0.0848989	0.968	0.148	0.011659	6.03119	7.30261	6.00174	7.19492	0.133065	0.0814805	0.027224	0.0844125
Initial CA1	No Injection	AKCA133	19-02-12	12.5574	12.5574	6.94565	0.006	0.936963	1.5748e-05	0.864896	0	0.556	0.0148157	9.16864	7.00548	9.05946	6.02652	0.392395	0.333258	0.286842	0.249135
Initial CA1	No Injection	AKCA133	19-02-12	6.61335	6.0712	6.61335	0	0.754639	0.00725984	0.578685	0.168	0.006	0.0101978	6.84448	7.38164	6.79087	5.79481	0.161467	0.248909	0.00189063	0.0789368
Initial CA1	No Injection	AKCA133	19-02-12	9.19385	9.19385	5.71534	0.504	0.747571	0.00826772	0.701654	0.028	0.002	0.0133897	7.08536	7.58547	7.19925	5.81829	0.145673	0.113336	0.0369563	0.0153884
Initial CA1	No Injection	AKCA133	19-02-12	9.34282	9.34282	7.15358	0	0.766109	0.00570866	0.954824	0	0.422	0.0134774	3.76219	6.56953	6.01282	6.71362	0.320921	0.207304	0.315559	0.133743
Initial CA1	No Injection	AKCA133	19-02-12	12.1776	12.1776	7.86796	0.062	0.780877	0.00430709	0.594714	0.13	0	0.0135123	6.32005	5.39799	8.53602	4.62543	0.123903	0.522391	0.273511	0.493253
Initial CA1	No Injection	AKCA133	19-02-12	7.50455	7.50455	4.7359	0.12	0.446753	0.17011	0.660757	0.082	0.008	0.0182012	7.48243	7.72244	7.48366	6.45494	0.243165	0.264548	0.0325554	0.493673
Initial CA1	No Injection	AKCA133	19-02-12	11.7572	11.7572	4.16009	0.678	0.72744	0.0115591	0.472505	0.372	0.116	0.0130358	6.24758	6.15395	8.10656	6.60174	0.297282	0.142186	0.0175803	0.603863
Initial CA1	No Injection	AKCA133	19-02-12	17.9846	10.6726	17.9846	0.002	0.882932	9.44882e-05	0.903898	0	0.37	0.0145678	4.77988	7.14295	4.64369	6.84472	0.0612029	0.0716259	0.111437	0.145182
Initial CA1	No Injection	AKCA133	19-02-12	8.4753	8.4753	7.46286	0.018	0.277997	0.36815	0.586276	0.144	0.554	0.00745729	4.73883	7.61605	5.86036	7.48158	0.102493	0.115922	0.0489919	0.230255
Initial CA1	No Injection	AKCA133	19-02-12	11.3987	11.3987	8.18381	0.408	0.388855	0.229843	0.597631	0.23	0.138	0.0208054	7.0147	7.48248	6.2588	7.93697	0.109753	0.242307	0.0167075	0.303797
Initial CA1	No Injection	AKCA133	19-02-12	9.73603	1.39317	9.73603	0.674	0.453157	0.16374	0.299021	0.492	0.486	0.00359384	6.73233	6.06788	7.63081	6.36693	0.609698	0.346201	0.855884	0.0782697
Initial CA1	No Injection	AKCA133	19-02-12	9.60058	9.60058	4.97683	0.004	0.380112	0.239764	0.230798	0.802	0.008	0.00768008	6.9873	7.42832	7.17027	8.11048	0.255107	0.210204	0.286678	0.182064
Initial CA1	No Injection	AKCA133	19-02-12	9.69101	9.69101	5.53857	0.638	0.755193	0.00718898	0.746995	0.034	0.078	0.0138013	8.00697	4.73377	7.68853	5.38903	0.119985	0.20295	0.0556235	0.168846
Initial CA1	No Injection	AKCA133	19-02-12	12.6213	12.6213	9.61073	0.65	0.425959	0.190244	0.374231	0.64	0.154	0.0314075	7.50856	6.48621	7.46768	5.00946	0.211473	0.219245	0.334514	0.00575129
Initial CA1	No Injection	AKCA133	19-02-12	21.4798	21.4798	9.9223	0.52	0.527845	0.10078	0.617011	0.196	0.092	0.00704077	5.34725	7.45549	7.54024	6.52584	0.0830499	0.264814	0.0712007	0.20004
Initial CA1	No Injection	AKCA133	19-02-12	6.84488	6.84488	6.56527	0.024	0.673992	0.0254252	0.862915	0.004	0.584	0.0153028	7.4852	7.63814	6.31257	6.69694	0.165425	0.26593	0.154442	0.173712
Initial CA1	No Injection	AKCA133	19-02-12	7.336	7.336	5.07704	0.65	0.853894	0.000472441	0.543332	0.296	0.026	0.0243058	8.43685	4.80376	5.72347	6.81792	0.0492854	0.668273	0.130928	0.703567
Initial CA1	No Injection	AKCA133	19-02-12	8.62012	8.62012	5.95749	0.886	0.274604	0.372441	0.654109	0.054	0.162	0.00476764	5.96135	6.6507	7.39249	7.50655	0.15011	0.384669	0.212005	0.240142
Initial CA1	No Injection	AKCA133	19-02-12	6.83905	6.18317	6.83905	0.016	0.90698	3.93701e-05	0.923997	0	0.888	0.0186928	5.70634	4.25547	6.20247	4.06429	0.0954226	0.185789	0.186218	0.0640719
Initial CA1	No Injection	AKCA133	19-02-12	7.36511	7.36511	5.96165	0.946	0.505337	0.117866	0.329576	0.8	0.068	0.0189354	7.24444	5.00448	6.57133	5.61075	0.155732	0.0875431	0.0524497	0.0959012
Initial CA1	No Injection	AKCA133	19-02-12	9.39787	9.39787	7.86304	0.936	0.763772	0.00604724	0.665182	0.024	0.02	0.0287528	6.48324	5.98722	6.83506	5.72315	0.194181	0.285951	0.252096	0.381419
Initial CA1	No Injection	AKCA133	19-02-12	8.15649	8.15649	6.47261	0.788	0.655651	0.0315276	0.417752	0.408	0	0.0163953	8.10136	4.45303	9.64705	4.53004	0.272129	0.191624	0.426748	0.144106
Initial CA1	No Injection	AKCA133	19-02-12	9.18494	9.18494	6.59466	0.002	0.491054	0.129	0.710123	0.048	0.996	0.00945582	6.59329	7.83485	7.16005	7.32927	0.28278	0.100429	0.0855785	0.485398
Initial CA1	No Injection	AKCA133	19-02-12	7.22948	7.22948	6.54138	0	0.506973	0.116591	0.666557	0.064	0.8	0.0133349	6.68005	5.80118	6.08886	6.78832	0.277271	0.303708	0.292603	0.16262
Initial CA1	No Injection	AKCA133	19-02-12	4.0183	3.80134	4.0183	0.062	0.555725	0.0821654	0.581012	0.848	0.058	0.0241174	6.22063	6.6913	6.17468	7.15793	0.125696	0.129413	0.0798514	0.120233
Initial CA1	No Injection	AKCA133	19-02-12	17.6053	5.9827	17.6053	0.022	0.124743	0.57578	0.278186	0.808	0.082	0.0129292	6.00447	6.19372	4.2711	4.79353	0.469794	0.119827	0.474902	0.0771327
Initial CA1	No Injection	AKCA133	19-02-12	10.9828	7.97805	10.9828	0.448	0.379528	0.240425	0.409153	0.432	0.444	0.00661983	6.97848	7.2647	7.00023	7.31164	0.290687	0.542385	0.281812	0.448305
Initial CA1	No Injection	AKCA133	19-02-12	8.93281	8.93281	4.12695	0.672	0.835316	0.000929134	0.890411	0	0.082	0.0403419	6.53454	5.18229	6.99227	3.79167	0.278759	0.301981	0.152686	0.266225
Initial CA1	No Injection	AKCA133	19-02-12	14.5929	14.5929	4.89591	0.112	0.79956	0.00292913	0.735704	0.018	0.734	0.00746509	5.72037	5.76269	6.43255	6.07681	0.232349	0.212795	0.284243	0.18332
Initial CA1	No Injection	AKCA133	19-02-12	9.69449	9.69449	6.20731	0.678	0.761653	0.00627559	0.696858	0.044	0.454	0.0139342	7.17459	8.22791	6.69244	7.91951	0.082025	0.228665	0.115398	0.116146
Initial CA1	No Injection	AKCA133	19-02-12	8.38293	8.38293	5.39317	0.912	-0.0386928	0.779047	0.520556	0.344	0.146	0.00815098	7.28741	5.35355	6.13862	6.99056	0.374902	0.405296	0.604533	0.144239
Initial CA1	No Injection	AKCA133	19-02-12	10.2257	10.2257	7.67166	0.01	0.565239	0.0759843	0.746556	0.02	0.55	0.0103379	5.99416	7.07127	5.58042	7.63589	0.0904389	0.33049	0.097414	0.391611
Initial CA1	No Injection	AKCA133	19-02-12	10.6222	10.6222	8.47937	0.002	0.692504	0.0202205	0.591042	0.304	0.034	0.0208628	6.03603	7.19425	5.89876	6.97346	0.0738669	0.328074	0.0383546	0.209027
Initial CA1	No Injection	AKCA133	19-02-12	7.39421	7.39421	4.35079	0.092	0.745169	0.00859055	0.598177	0.234	0.49	0.00916722	5.47006	6.60448	5.40096	6.37598	0.0668423	0.186525	0.0674638	0.137488
Initial CA1	No Injection	AKCA133	19-02-12	8.7421	8.7421	6.13603	0.25	0.683328	0.0224882	0.770299	0.024	0.154	0.0117451	3.99411	5.78953	4.66894	7.05343	0.688803	0.0300562	0.423612	0.148219
Initial CA1	No Injection	AKCA133	19-02-12	14.1624	14.1624	4.12785	0.206	0.493028	0.127378	0.507586	0.284	0.306	0.0147193	5.42247	6.4472	6.13528	6.03029	0.0972874	0.384798	0.114871	0.416939
Initial CA1	No Injection	AKCA133	19-02-12	9.34025	9.34025	6.76473	0.734	0.985233	0	0.956783	0	0.01	0.0359895	9.69262	9.80522	8.60878	9.04552	0.357878	0.080431	0.439205	0.169318
Initial CA1	No Injection	AKCA133	19-02-12	24.7102	24.7102	17.3195	0.002	0.633597	0.0407244	0.723131	0.026	0.798	0.00719463	5.3994	5.63342	5.49488	5.21191	0.126034	0.32348	0.0552053	0.406573
Initial CA1	No Injection	AKCA133	19-02-12	7.95624	7.15678	7.95624	0.88	0.403425	0.213693	0.834744	0.004	0.054	0.020683	4.72688	8.553	3.86605	9.37598	0.539001	0.101644	0.489099	0.135415
Initial CA1	No Injection	AKCA133	19-02-12	9.82841	6.72689	9.82841	0.03	0.475058	0.14289	0.386406	0.598	0.31	0.0148938	6.03243	6.38546	5.89529	6.46248	0.0663779	0.539594	0.364112	0.251877
Initial CA1	No Injection	AKCA133	19-02-12	7.33358	7.33358	7.12101	0.002	0.532398	0.0975118	0.592345	0.142	0.152	0.00628122	6.77527	7.28091	6.55344	7.65899	0.284983	0.521739	0.0896873	0.497598
Initial CA1	No Injection	AKCA133	19-02-12	8.34281	8.34281	5.61361	0.002	0.379525	0.240425	0.529607	0.29	0.006	0.0189236	6.73286	8.53271	5.91198	8.0296	0.280136	0.309706	0.354149	0.246263
Initial CA1	No Injection	AKCA133	19-02-12	8.03102	8.03102	6.86007	0.002	0.348553	0.27778	0.566586	0.238	0.482	0.00906373	6.26473	6.56032	5.99783	7.38093	0.0777095	0.290313	0.0115055	0.405991
Initial CA1	No Injection	AKCA133	19-02-12	12.3436	6.89265	12.3436	0.2	0.794623	0.0032126	0.197824	0.88	0.33	0.00946112	7.0438	6.76277	6.92207	6.33913	0.218336	0.572843	0.341386	0.341775
Initial CA1	No Injection	AKCA133	19-02-12	10.9577	10.2027	10.9577	0.288	0.773025	0.00485827	0.770748	0.016	0.4	0.0142439	5.79089	7.46271	5.88778	6.00955	0.0877105	0.448985	0.0385184	0.253997
Initial CA1	No Injection	AKCA133	19-02-12	8.78461	8.78461	6.10759	0.006	0.80129	0.00275591	0.753452	0.03	0.426	0.0164688	7.00112	8.6328	7.20883	7.69788	0.300317	0.128084	0.391054	0.0591934
Initial CA1	No Injection	AKCA133	19-02-12	9.19605	9.19605	6.42927	0.55	0.0264809	0.701709	0.365613	0.712	0.12	0.0158868	6.37053	6.11166	5.80183	5.88881	0.341674	0.125373	0.272226	0.109797
Initial CA1	No Injection	AKCA133	19-02-12	8.87912	8.87912	6.27231	0.016	-0.0951461	0.837339	0.136274	0.952	0.322	0.00986408	5.96912	6.99118	6.00365	6.68938	0.147498	0.209932	0.377649	0.0964229
Initial CA1	No Injection	AKCA133	19-02-12	7.65185	7.65185	5.29346	0.002	0.732244	0.0107087	0.789553	0.024	0.042	0.0105878	5.8312	5.67245	5.68792	5.5861	0.285951	0.210476	0.346405	0.122788
Initial CA1	No Injection	AKCA133	19-02-12	9.96275	9.96275	8.40271	0.112	0.814107	0.00200787	0.711827	0.022	0.15	0.0102479	7.30896	5.87149	6.88273	5.15051	0.131851	0.135197	0.279859	0.00966699
Initial CA1	No Injection	AKCA133	19-02-12	9.54759	9.54759	9.3133	0.382	0.836942	0.00088189	0.891577	0	0.046	0.0274529	8.42808	7.89481	9.19908	6.60313	0.352936	0.137157	0.18252	0.397941
Initial CA1	No Injection	AKCA133	19-02-12	36.2046	36.2046	4.5847	0	0.873996	0.000173228	0.762255	0.014	0.1	0.0116822	5.23173	5.19131	5.64817	6.83301	0.228034	0.244488	0.26596	0.390601
Initial CA1	No Injection	AKCA133	19-02-12	12.032	12.032	5.1356	0	0.552191	0.0844803	0.251201	0.864	0	0.0115437	5.90436	6.36855	5.59107	5.73654	0.259012	0.0764405	0.391323	0.0742123
Initial CA1	No Injection	AKCA133	19-02-12	19.5467	19.5467	9.02527	0.268	0.473765	0.14415	0.39331	0.568	0.234	0.0101448	7.62538	6.67094	6.6853	6.56507	0.424251	0.134878	0.368742	0.303653
Initial CA1	No Injection	AKCA133	19-02-12	7.5852	6.5582	7.5852	0.01	0.830775	0.00111024	0.788848	0.01	0.76	0.0131199	6.21034	6.87808	6.52533	7.91975	0.325235	0.404662	0.115332	0.591684
Initial CA1	No Injection	AKCA133	19-02-12	6.96193	6.96193	5.24917	0.494	0.673226	0.0257087	0.191737	0.928	0.766	0.0158391	5.67928	6.86873	6.09884	6.99532	0.399322	0.054266	0.287223	0.165057
Initial CA1	No Injection	AKCA133	19-02-12	8.01594	6.99791	8.01594	0.314	0.742305	0.00904724	0.812618	0.006	0.492	0.0233573	6.91326	7.53747	7.08245	7.44272	0.272091	0.224257	0.274024	0.215953
Initial CA1	No Injection	AKCA133	19-02-12	10.6554	10.6554	6.80964	0.382	0.212147	0.457606	0.177139	0.958	0.76	0.0133416	6.03661	6.18776	6.79448	6.20654	0.0685119	0.433378	0.00103414	0.274873
Initial CA1	No Injection	AKCA133	19-02-12	13.6062	8.90842	13.6062	0	0.449036	0.167882	0.581219	0.288	0.814	0.0105154	5.02792	7.91047	4.87631	7.00014	0.14776	0.164138	0.292059	0.130015
Initial CA1	No Injection	AKCA133	19-02-12	8.46762	8.46762	6.2815	0.004	0.200687	0.473276	0.519757	0.35	0.322	0.0075805	5.67283	7.628	6.34247	6.65018	0.233171	0.35637	0.370481	0.370285
Initial CA1	No Injection	AKCA133	19-02-12	10.9258	10.9258	6.4437	0.584	0.712815	0.0147717	0.771224	0.012	0.09	0.0176551	7.68966	4.96284	8.48158	3.98088	0.295722	0.108272	0.235603	0.139183
Initial CA1	No Injection	AKCA133	19-02-12	7.98256	6.29397	7.98256	0.554	0.879893	0.000110236	0.541381	0.262	0.004	0.0450434	6.57871	6.70993	5.73535	5.52022	0.100241	0.336799	0.303226	0.286308
Initial CA1	No Injection	AKCA133	19-02-12	13.0411	13.0411	4.60051	0.126	0.816106	0.00186614	0.774949	0.014	0.052	0.0240758	6.13441	6.91827	4.95745	6.51178	0.334014	0.0858036	0.467135	0.0572587
Initial CA1	No Injection	AKCA133	19-02-12	7.26627	7.00691	7.26627	0	0.694776	0.0195433	0.578466	0.232	0.672	0.0167242	5.79506	6.2816	5.54563	6.33001	0.0968869	0.172856	0.0370438	0.305
Initial CA1	No Injection	AKCA133	19-02-12	15.619	15.619	7.26362	0.024	0.396867	0.220921	0.163039	0.922	0.074	0.00826245	6.21647	6.62124	6.18925	6.68708	0.365391	0.256814	0.462252	0.143893
Initial CA1	No Injection	AKCA133	19-02-12	7.86986	7.86986	4.57818	0.05	0.343677	0.283622	0.497808	0.308	0.76	0.00947408	8.05664	8.25362	5.33554	7.91523	0.0735374	0.628632	0.0587661	0.529027
Initial CA1	No Injection	AKCA133	19-02-12	9.71516	9.71516	9.64473	0.19	0.219093	0.448276	0.388121	0.608	0.002	0.0114106	5.68061	7.34306	6.7293	6.68561	0.111314	0.361744	0.011176	0.531441
Initial CA1	No Injection	AKCA133	19-02-12	7.36657	7.36657	5.8771	0.022	0.596089	0.0589921	0.635867	0.138	0.398	0.0167345	7.08064	7.67856	7.25075	6.67792	0.0957766	0.100348	0.262841	0.166188
Initial CA1	No Injection	AKCA133	19-02-12	7.5662	6.49228	7.5662	0.064	0.435489	0.180701	0.273596	0.87	0.072	0.010801	6.81914	6.99426	6.33318	6.5598	0.0999535	0.214317	0.113348	0.230911
Initial CA1	No Injection	AKCA133	19-02-12	11.0298	11.0298	6.27272	0	0.66581	0.0281575	0.651254	0.098	0.394	0.0148152	6.88302	5.36973	7.59631	5.63655	0.235283	0.125603	0.404122	0.0892278
Initial CA1	No Injection	AKCA133	19-02-12	11.3497	11.3497	8.02907	0.042	0.831001	0.00111024	0.894178	0	0.57	0.0163829	7.43019	7.67011	7.0768	8.08104	0.0803484	0.435521	0.0551715	0.438346
Initial CA1	No Injection	AKCA133	19-02-12	11.1009	11.1009	5.48208	0.262	0.355228	0.269213	0.293385	0.826	0.612	0.0241819	6.44291	7.83968	5.51047	6.48238	0.102766	0.311233	0.0155978	0.368741
Initial CA1	No Injection	AKCA133	19-02-12	11.2326	11.2326	5.53337	0.496	0.882597	9.44882e-05	0.735471	0.016	0.006	0.0243315	5.60859	6.07036	6.09245	6.49044	0.0640671	0.424275	0.105073	0.500601
Initial CA1	No Injection	AKCA133	19-02-12	12.5506	12.5506	8.92971	0.256	0.505001	0.118079	0.644055	0.094	0.108	0.00928815	6.4682	6.88502	5.61272	4.81966	0.138653	0.0782315	0.255367	0.090652
Initial CA1	No Injection	AKCA133	19-02-12	17.9007	17.9007	5.69193	0.188	0.107108	0.598843	0.555196	0.232	0.118	0.0164386	6.43669	7.31297	7.71747	5.47443	0.0979084	0.415387	0.119275	0.269355
Initial CA1	No Injection	AKCA133	19-02-12	7.67974	7.67974	5.66893	0.008	-0.110302	0.851866	0.370391	0.626	0.52	0.00638322	6.8151	6.94252	6.03421	7.91084	0.190867	0.119818	0.122115	0.463378
Initial CA1	No Injection	AKCA133	19-02-12	7.16747	7.16747	6.58589	0.674	0.608394	0.0522756	0.415413	0.672	0.372	0.0137568	7.89467	6.83675	6.68934	7.53345	0.0495862	0.473808	0.0656343	0.383386
Initial CA1	No Injection	AKCA133	19-02-12	6.9457	6.9457	6.51812	0.504	0.3951	0.222866	0.572202	0.306	0.928	0.0224832	8.47118	7.25923	7.52091	7.71956	0.254478	0.319829	0.19916	0.284846
Initial CA1	No Injection	AKCA133	19-02-12	5.99049	5.53589	5.99049	0.47	0.0996331	0.608646	0.671122	0.048	0.02	0.0101913	6.87672	9.92736	6.78736	7.46414	0.159878	0.140103	0.272213	0.242558
Initial CA1	No Injection	AKCA133	19-02-12	14.7381	7.47705	14.7381	0.518	0.00105508	0.732843	-0.154417	1	0.192	0.0219501	5.69648	6.65986	4.77972	6.25283	0.548337	0.0924848	0.247041	0.281828
Initial CA1	No Injection	AKCA133	19-02-12	9.24681	6.66875	9.24681	0	0.764796	0.00588189	0.696446	0.074	0	0.0108885	5.54056	5.62513	5.21503	5.26892	0.143392	0.303001	0.400284	0.0553938
Initial CA1	No Injection	AKCA133	19-02-12	11.4266	6.23158	11.4266	0.36	0.597392	0.0581969	0.69818	0.05	0.16	0.0111169	6.62452	7.04528	7.19468	7.92629	0.225198	0.301104	0.243667	0.453117
Initial CA1	No Injection	AKCA133	19-02-12	10.3367	8.38094	10.3367	0.084	-0.194786	0.920528	0.5979	0.176	0.218	0.0127582	7.09982	6.91178	5.77581	6.42222	0.448783	0.257378	0.321963	0.297206
Initial CA1	No Injection	AKCA133	19-02-12	15.0135	15.0135	4.82626	0	0.832425	0.00103937	0.92515	0	0.266	0.0108266	3.27586	6.8386	3.56704	6.32386	0.433889	0.25746	0.299135	0.296425
Initial CA1	No Injection	AKCA133	19-02-12	9.91962	9.91962	5.08508	0.688	0.376775	0.243661	0.34794	0.626	0.096	0.00624564	6.47492	6.80042	6.28203	6.93553	0.258686	0.128052	0.353362	0.038957
Initial CA1	No Injection	AKCA133	19-02-12	9.21636	9.21636	7.98518	0.02	0.68499	0.022063	0.870268	0	0.984	0.019529	6.64989	7.39455	6.78568	8.45553	0.314998	0.0673389	0.168448	0.230485
Initial CA1	No Injection	AKCA133	19-02-12	8.08029	8.08029	5.46908	0.158	0.71747	0.0135669	0.787022	0.01	0.278	0.0262663	5.49293	8.56771	6.21296	8.17639	0.118995	0.111419	0.137532	0.0805895
Initial CA1	No Injection	AKCA133	19-02-12	6.8315	6.8315	5.40718	0.216	0.412945	0.203984	0.543179	0.276	0.54	0.00962407	6.1007	7.14369	6.48731	5.06608	0.120475	0.305256	0.151477	0.155688
Initial CA1	No Injection	AKCA133	19-02-12	6.45805	5.69852	6.45805	0.106	0.637954	0.0386929	0.604728	0.152	0.016	0.0197708	5.75607	6.65452	5.61807	7.09435	0.0917255	0.364247	0.368189	0.0512828
Initial CA1	No Injection	AKCA133	19-02-12	6.28281	6.28281	5.96248	0.728	0.915344	3.14961e-05	0.366038	0.792	0.002	0.038696	8.07755	4.93601	8.29038	5.06654	0.588437	0.169871	0.551692	0.141632
Initial CA1	No Injection	AKCA133	19-02-12	9.91779	6.42553	9.91779	0.074	0.217303	0.450787	0.493049	0.402	0.28	0.012414	5.95162	6.49961	6.03066	6.5324	0.222457	0.301424	0.143111	0.539246
Initial CA1	No Injection	AKCA133	19-02-12	6.55414	6.55414	5.84013	0.006	0.730955	0.0108976	0.885295	0	0.62	0.0154917	7.42043	9.09888	7.57874	8.89829	0.262006	0.383552	0.0327608	0.510609
Initial CA1	No Injection	AKCA133	19-02-12	8.93879	8.93879	5.34983	0	0.818312	0.00170079	0.772179	0.014	0.418	0.0173659	6.19696	7.69809	7.06645	8.38717	0.365912	0.132318	0.223612	0.395854
Initial CA1	No Injection	AKCA133	19-02-12	7.06816	6.53917	7.06816	0.132	0.534295	0.0961417	0.730407	0.016	0.054	0.00768501	7.77903	7.55447	7.04942	7.22938	0.373518	0.475057	0.474662	0.245822
Initial CA1	No Injection	AKCA133	19-02-12	16.432	9.14001	16.432	0	0.339246	0.289118	0.463792	0.52	0.348	0.0132586	5.73684	5.85733	5.47003	4.82153	0.334196	0.0715224	0.26897	0.0700061
Initial CA1	No Injection	AKCA133	19-02-12	15.6973	15.6973	8.67446	0.116	-0.000382218	0.734614	0.613156	0.088	0.578	0.0102966	6.96837	6.99111	8.20818	7.17949	0.401522	0.132646	0.452445	0.136719
Initial CA1	No Injection	AKCA133	19-02-12	10.3712	6.14221	10.3712	0.02	0.352986	0.272283	0.583212	0.212	0.212	0.0106592	6.1592	5.20376	6.29115	6.94269	0.295603	0.159088	0.313571	0.156518
Initial CA1	No Injection	AKCA133	19-02-12	7.68861	7.68861	6.55234	0.732	0.18651	0.492315	0.503388	0.274	0.348	0.0136154	6.03731	6.86657	6.04512	6.5492	0.251418	0.365872	0.187687	0.521695
Initial CA1	No Injection	AKCA133	19-02-12	9.03996	9.03996	7.94839	0.56	0.656096	0.0313543	0.437551	0.396	0	0.0121609	6.69631	5.61224	6.92575	5.34944	0.15074	0.268587	0.026535	0.23386
Initial CA1	No Injection	AKCA133	19-02-12	7.5951	7.5951	4.91041	0.026	0.803877	0.00255906	0.870372	0	0.724	0.0165432	7.80414	8.0654	6.54932	7.76742	0.319491	0.457945	0.368294	0.326824
Initial CA1	No Injection	AKCA133	19-02-12	21.7001	21.7001	7.5718	0.7	0.912753	3.14961e-05	0.188287	0.916	0.002	0.0219197	6.6213	6.57905	5.8405	6.81235	0.119859	0.394299	0.0783661	0.101507
Initial CA1	No Injection	AKCA133	19-02-12	8.7454	6.93151	8.7454	0.302	0.653772	0.0322283	0.654295	0.114	0.572	0.0200179	6.64703	8.25642	7.11632	8.52116	0.182176	0.241388	0.32672	0.280198
Initial CA1	No Injection	AKCA133	19-02-12	10.0269	8.96239	10.0269	0.012	0.57675	0.0690472	0.478719	0.374	0.144	0.0076111	5.66245	6.93245	5.58051	7.40237	0.0333287	0.702279	0.0074638	0.739187
Initial CA1	No Injection	AKCA133	19-02-12	7.48031	6.25966	7.48031	0.492	0.594065	0.0600787	0.893736	0	0.108	0.0192173	7.20644	7.26341	7.56121	8.13545	0.475383	0.0963799	0.343619	0.328924
Initial CA1	No Injection	AKCA133	19-02-12	5.53523	5.49625	5.53523	0.068	0.887385	8.66142e-05	0.85363	0.004	0.062	0.0213671	6.9964	4.99457	5.97068	5.48134	0.109991	0.0690892	0.0865074	0.110467
Initial CA1	No Injection	AKCA133	19-02-12	6.4141	6.4141	5.7736	0	0.77123	0.00507874	0.664329	0.108	0.292	0.0171442	5.4066	5.96183	5.68367	5.79147	0.159869	0.284598	0.0189925	0.18695
Initial CA1	No Injection	AKCA133	19-02-12	6.91807	6.38161	6.91807	0.018	0.306944	0.32989	0.554777	0.276	0.714	0.0112011	5.51306	6.29203	5.14629	6.8021	0.128869	0.41866	0.0632032	0.156306
Initial CA1	No Injection	AKCA133	19-02-12	7.24457	7.24457	6.15192	0.1	0.093495	0.61678	0.636932	0.12	0.892	0.00941908	6.95522	7.80621	6.46057	6.92274	0.17936	0.184773	0.139315	0.017217
Initial CA1	No Injection	AKCA133	19-02-12	7.37062	7.25883	7.37062	0.272	0.660639	0.029937	0.714718	0.048	0.816	0.0178533	6.10652	8.11115	6.83327	7.8697	0.0510406	0.352793	0.0495833	0.237603
Initial CA1	No Injection	AKCA133	19-02-12	23.4084	23.4084	11.7462	0.316	0.577154	0.0688346	0.148696	0.964	0.908	0.0105673	6.64807	5.79586	6.56529	6.19838	0.469078	0.116844	0.342074	0.194201
Initial CA1	No Injection	AKCA133	19-02-12	8.66148	8.66148	5.76973	0	0.40608	0.211016	0.515681	0.306	0.852	0.017622	6.92459	7.66697	6.57615	6.58683	0.159441	0.264873	0.0554743	0.290953
Initial CA1	No Injection	AKCA133	19-02-12	12.4438	12.4438	7.85729	0.014	0.533931	0.0964331	0.444902	0.762	0.086	0.0151091	6.05573	6.99564	5.95682	6.89191	0.0605458	0.288713	0.028646	0.229277
Initial CA1	No Injection	AKCA133	19-02-12	13.9359	13.9359	9.13859	0.002	0.589351	0.0625827	0.679249	0.106	0.518	0.0135789	6.94146	6.0756	5.93555	6.87503	0.268788	0.193819	0.213275	0.320001
Initial CA1	No Injection	AKCA133	19-02-12	7.96528	7.96528	5.31916	0.014	0.383734	0.235425	0.597263	0.136	0.256	0.011319	6.37117	7.57695	6.10453	6.46275	0.113635	0.347639	0.346851	0.114295
Initial CA1	No Injection	AKCA133	19-02-12	13.2915	7.11927	13.2915	0	0.678765	0.0239528	0.680172	0.084	0.344	0.0177654	5.26163	7.2155	5.5082	7.2591	0.0843585	0.111665	0.0351712	0.0482386
Initial CA1	No Injection	AKCA133	19-02-12	11.9979	11.9979	7.14882	0	0.665075	0.0284173	0.66731	0.122	0.702	0.0145969	6.98587	6.08884	6.11722	6.77535	0.206923	0.264204	0.181298	0.368913
Initial CA1	No Injection	AKCA133	19-02-12	7.36394	6.95995	7.36394	0.002	0.84893	0.000559055	0.829484	0	0.006	0.0119918	4.84328	6.97359	4.45756	6.5185	0.0575962	0.0702402	0.055557	0.234351
Initial CA1	No Injection	AKCA133	19-02-12	9.0213	9.0213	8.9857	0	0.834376	0.00096063	0.87381	0.002	0.782	0.0145153	5.35304	5.30827	4.75268	5.7551	0.372485	0.428665	0.181641	0.593634
Initial CA1	No Injection	AKCA133	19-02-12	8.21465	8.21465	7.37274	0.772	0.629253	0.0424882	0.227019	0.792	0.004	0.0168931	8.16131	4.44408	9.50545	4.55666	0.133687	0.175164	0.392501	0.104311
Initial CA1	No Injection	AKCA133	19-02-14	9.3386	9.3386	4.75949	0.018	0.969005	0	0.672656	0.034	0.328	0.00314523	6.06253	4.02713	5.48121	3.33782	0.491706	0.344504	0.128447	0.757154
Initial CA1	No Injection	AKCA133	19-02-14	10.2834	10.2834	5.41409	0.002	0.901955	9.35252e-05	0.953229	0	0.8	0.00878767	2.46194	7.60384	3.99725	6.46726	0.203269	0.726447	0.405648	0.552384
Initial CA1	No Injection	AKCA133	19-02-14	8.79098	8.79098	3.12499	0.002	0.930852	2.8777e-05	0.955389	0	1	0.00606732	2.8159	8.87309	2.51084	9.43397	0.105019	0.794722	0.213393	0.275449
Initial CA1	No Injection	AKCA133	19-02-14	7.60721	7.34724	7.60721	0.74	0.900136	0.000100719	0.76624	0.02	0.456	0.0155829	4.11331	5.0879	5.29019	4.78081	0.914249	0.0771616	0.740775	0.0873059
Initial CA1	No Injection	AKCA133	19-02-14	7.85547	7.85547	2.90999	0	0.741966	0.0053741	0.578563	0.114	0.876	0.00345696	6.56758	3.2029	3.27796	5.3963	0.262861	0.293905	0.467348	0.210348
Initial CA1	No Injection	AKCA133	19-02-14	6.21031	6.21031	5.00788	0.074	0.836087	0.000676259	0.779014	0.028	1	0.00751652	3.5861	6.33079	3.69413	6.43641	0.338297	0.591043	0.231316	0.419038
Initial CA1	No Injection	AKCA133	19-02-14	10.8654	10.8654	7.30666	0.052	0.915791	4.31655e-05	0.785519	0.018	0.988	0.00924385	9.42233	8.97863	9.57838	7.53468	0.260273	0.362418	0.315688	0.38099
Initial CA1	No Injection	AKCA133	19-02-14	7.02943	7.02943	5.15893	0.008	0.918944	4.31655e-05	0.749938	0.024	0.04	0.00569068	3.24259	2.97509	3.4432	3.3127	0.383584	0.34236	0.244656	0.296961
Initial CA1	No Injection	AKCA133	19-02-14	11.3058	11.3058	9.15783	0.242	0.438533	0.127806	0.330879	0.43	0.842	0.00581328	7.79778	8.09458	4.99298	3.52927	0.344781	0.427057	0.066405	0.315042
Initial CA1	No Injection	AKCA133	19-02-14	8.49233	8.49233	5.24709	0.03	0.731039	0.00630935	0.862041	0	0.836	0.00853277	3.01863	6.06499	3.0193	7.87115	0.293574	0.150449	0.236767	0.118356
Initial CA1	No Injection	AKCA133	19-02-14	6.84151	6.84151	2.87992	0	0.81052	0.00132374	0.702862	0.04	0.464	0.00627272	3.13321	4.49275	2.97858	6.2044	0.260469	0.240973	0.253999	0.421498
Initial CA1	No Injection	AKCA133	19-02-14	5.51294	5.51294	5.44945	0.52	0.753313	0.00434532	0.596842	0.148	0.084	0.0101316	7.94772	10.095	7.61294	7.5871	0.179983	0.812146	0.0959639	0.887045
Initial CA1	No Injection	AKCA133	19-02-14	8.68505	8.68505	4.23681	0.4	0.307436	0.256799	0.349109	0.392	0.522	0.013782	3.55205	2.65454	5.73075	5.14838	0.298016	0.367394	0.177758	0.665455
Initial CA1	No Injection	AKCA133	19-02-14	8.26801	8.26801	7.38229	0.908	0.950458	1.43885e-05	0.892795	0	0.786	0.0705699	6.98315	5.3945	6.98172	4.71817	0.252099	0.160926	0.0920096	0.405957
Initial CA1	No Injection	AKCA133	19-02-14	16.4117	16.4117	8.3103	0	0.507269	0.0792014	0.5202	0.182	0.56	0.0029358	4.73453	5.30364	3.72604	8.69244	0.261982	0.525231	0.010511	0.342379
Initial CA1	No Injection	AKCA133	19-02-14	10.5949	4.18741	10.5949	0.344	0.426123	0.137784	0.75863	0.054	0.462	0.00549367	3.02581	5.93213	3.18501	9.2554	0.530412	0.240024	0.670969	0.0522439
Initial CA1	No Injection	AKCA133	19-02-14	8.7515	8.7515	5.32663	0.22	0.207314	0.380324		0.986	0.366	0.00288738	6.25553	6.71181	7.53831	5.60609	0.172182	0.827818	0.201626	0.798374
Initial CA1	No Injection	AKCA133	19-02-14	10.1309	10.1309	6.25686	0.062	0.929719	2.8777e-05	0.950716	0	1	0.00971793	5.5621	6.23059	3.98864	7.73173	0.207747	0.34145	0.0391782	0.795157
Initial CA1	No Injection	AKCA133	19-02-14	8.25655	8.25655	5.50389	0.334	0.798128	0.00167626	0.685601	0.034	1	0.00952301	6.92404	9.32793	8.57261	10.1819	0.637731	0.179488	0.155213	0.123852
Initial CA1	No Injection	AKCA133	19-02-14	9.01985	9.01985	5.20312	0.656	0.842871	0.000625899	0.0843944	0.806	0.014	0.00765923	5.47501	7.79243	7.43398	7.26971	0.195668	0.723911	0.0179169	0.304975
Initial CA1	No Injection	AKCA133	19-02-14	8.42464	8.42464	4.78401	0	0.875095	0.000223022	0.558336	0.12	0.39	0.00765845	3.55686	4.114	5.49095	5.79174	0.44512	0.234473	0.033647	0.197456
Initial CA1	No Injection	AKCA133	19-02-14	8.61637	8.61637	7.14898	0	0.927168	2.8777e-05	0.599051	0.088	0.988	0.00849152	3.7668	5.1406	4.98606	3.80106	0.379566	0.13869	0.0755594	0.132035
Initial CA1	No Injection	AKCA133	19-02-14	6.71585	6.5764	6.71585	0.052	0.815414	0.00120144	0.858041	0.008	0.688	0.00840414	3.30883	5.16801	2.3518	6.47467	0.324074	0.143393	0.473842	0.126943
Initial CA1	No Injection	AKCA133	19-02-14	7.84673	7.84673	6.75842	0.664	0.886657	0.000151079	0.910072	0.002	0.002	0.021571	8.83621	9.63629	8.77057	10.725	0.139247	0.314142	0.279834	0.319728
Initial CA1	No Injection	AKCA133	19-02-14	7.76357	7.76357	4.96619	0.638	0.688904	0.0122374	0.93408	0	0.226	0.035601	9.146	5.21473	8.62383	4.38445	0.229052	0.168554	0.140835	0.310494
Initial CA1	No Injection	AKCA133	19-02-14	9.11617	9.11617	5.69372	0.164	0.800058	0.00161871	0.897403	0.002	0.382	0.00640987	5.73609	4.54918	5.35861	4.45944	0.146286	0.389913	0.486487	0.251963
Initial CA1	No Injection	AKCA133	19-02-14	10.3509	10.3509	6.97979	0.206	0.455696	0.114165	0.616799	0.07	0.202	0.014013	2.95883	6.54212	4.26044	9.16902	0.250288	0.336115	0.546903	0.162979
Initial CA1	No Injection	AKCA133	19-02-14	15.1869	15.1869	6.65929	0.826	0.240301	0.337885	0.667219	0.062	0.592	0.0410226	8.56139	4.40497	8.86545	6.4306	0.21931	0.255451	0.0642216	0.542801
Initial CA1	No Injection	AKCA133	19-02-14	8.38046	8.38046	6.54146	0.224	0.283843	0.284906	0.453536	0.226	0.54	0.0244161	5.9273	6.81985	6.16973	7.16641	0.150783	0.370351	0.156193	0.243633
Initial CA1	No Injection	AKCA133	19-02-14	10.2843	10.2843	7.36121	0.97	0.813246	0.0012518	0.131145	0.668	0.016	0.0110141	6.43319	6.02387	5.2586	5.55624	0.291768	0.280328	0.512881	0.0936727
Initial CA1	No Injection	AKCA133	19-02-14	6.07523	6.07523	4.50594	0.312	0.809545	0.00134532	0.794793	0.02	0.042	0.0054482	2.90631	5.85233	3.53932	6.3561	0.61033	0.110175	0.305477	0.0252683
Initial CA1	No Injection	AKCA133	19-02-14	11.2509	11.2509	7.07297	0.374	0.598259	0.0354748	0.452468	0.274	0.114	0.00611924	8.33218	9.38115	5.79098	7.36365	0.779251	0.0974443	0.311451	0.114337
Initial CA1	No Injection	AKCA133	19-02-14	7.63183	7.06923	7.63183	0.878	0.306156	0.258295	0.421512	0.154	0.062	0.0255195	8.06011	4.36402	6.84288	4.54735	0.418581	0.223493	0.110385	0.245799
Initial CA1	No Injection	AKCA133	19-02-14	7.26134	7.23272	7.26134	0.002	0.497996	0.0851367	0.334074	0.354	0.568	0.00167093	7.4291	5.20682	4.32884	4.10742	0.667118	0.226109	0.536652	0.0089911
Initial CA1	No Injection	AKCA133	19-02-14	7.11503	7.03283	7.11503	0.04	0.751463	0.00446043	0.495562	0.178	0.188	0.0169494	5.09065	5.20031	5.61846	4.159	0.149437	0.581992	0.148117	0.459622
Initial CA1	No Injection	AKCA133	19-02-14	15.8484	15.8484	13.5491	0.054	0.800592	0.00159712	0.657825	0.082	0.166	0.00639945	4.03039	5.86116	4.07317	7.48339	0.424146	0.170795	0.323004	0.162427
Initial CA1	No Injection	AKCA133	19-02-14	9.00423	9.00423	7.01549	0.822	0.908582	6.47482e-05	0.979726	0	0.114	0.0490434	9.6595	2.80501	9.2276	3.17288	0.121244	0.517019	0.206867	0.397339
Initial CA1	No Injection	AKCA133	19-02-14	15.3796	7.5194	15.3796	0.006	0.505972	0.0798993	0.349121	0.416	0.738	0.00616524	4.39007	5.92394	4.83515	7.1936	0.526786	0.107422	0.129655	0.015649
Initial CA1	No Injection	AKCA133	19-02-14	11.3331	7.35622	11.3331	0.122	0.593485	0.0370072	0.306516	0.458	0.004	0.0114516	5.86021	5.18138	6.26407	4.16886	0.0795625	0.786821	0.0407462	0.769941
Initial CA1	No Injection	AKCA133	19-02-14	14.3811	14.3811	8.37584	0.612	0.427775	0.136489	0.345457	0.33	0.012	0.0127699	5.69229	9.98466	6.67142	10.5048	0.614471	0.25969	0.0904002	0.481311
Initial CA1	No Injection	AKCA133	19-02-14	8.61753	8.61753	3.49086	0.342	0.519277	0.072259	0.431627	0.256	0.598	0.0137979	4.219	4.67395	4.9418	7.00788	0.267471	0.369847	0.289949	0.154838
Initial CA1	No Injection	AKCA133	19-02-14	7.4269	7.4269	3.82894	0	0.902527	9.35252e-05	0.729755	0.052	0.18	0.0117631	3.06197	4.31974	2.85842	4.37759	0.693389	0.168349	0.419924	0.472036
Initial CA1	No Injection	AKCA133	19-02-14	7.51183	7.51183	5.70165	0.446	0.605982	0.0329712	0.549206	0.148	0.026	0.01252	6.48388	7.74388	6.34521	7.66519	0.254319	0.424427	0.51071	0.0485707
Initial CA1	No Injection	AKCA133	19-02-14	8.03801	8.03801	4.81944	0.022	0.868567	0.000280576	0.89912	0	0.396	0.00975039	2.52779	6.10735	2.65203	7.36785	0.18551	0.571989	0.239047	0.453765
Initial CA1	No Injection	AKCA133	19-02-14	15.7897	15.7897	15.0543	0.03	0.596139	0.0361799	0.596363	0.094	0.012	0.00394948	4.5054	4.68658	5.10903	5.02293	0.238552	0.524962	0.35568	0.283928
Initial CA1	No Injection	AKCA133	19-02-14	11.8556	11.8556	4.00694	0.034	0.578472	0.0426259	0.754399	0.01	0.326	0.00696229	6.44887	4.53228	6.2628	5.20315	0.516221	0.178492	0.0751494	0.348516
Initial CA1	No Injection	AKCA133	19-02-14	9.52288	5.73748	9.52288	0.09	0.823257	0.00102158	0.961629	0	0.154	0.0241875	4.35392	9.24192	2.81803	9.46432	0.154222	0.413441	0.014871	0.838703
Initial CA1	No Injection	AKCA133	19-02-14	7.60425	7.60425	4.94502	0.566	0.247005	0.329417	0.30925	0.454	0.002	0.0209958	6.06223	6.75659	6.04793	5.97884	0.240768	0.120587	0.0500059	0.12528
Initial CA1	No Injection	AKCA133	19-02-14	7.32929	7.32929	6.48437	0	0.648776	0.0205683	0.748324	0.02	0.498	0.00526091	4.31516	4.01585	5.89612	4.02337	0.435259	0.258587	0.175894	0.228837
Initial CA1	No Injection	AKCA133	19-02-14	8.32801	6.08689	8.32801	0.086	0.167531	0.434137	0.507552	0.104	0.412	0.0117864	8.18026	8.6881	5.68698	6.67413	0.143491	0.611058	0.243254	0.573156
Initial CA1	No Injection	AKCA133	19-02-14	7.70837	7.70837	3.26628	0.604	0.401067	0.160662	0.474306	0.178	0.046	0.00573444	5.32138	8.50824	6.63784	7.75487	0.158498	0.248677	0.246112	0.279614
Initial CA1	No Injection	AKCA133	19-02-14	13.9164	13.9164	5.61247	0.886	0.227769	0.353928	0.268078	0.522	0.818	0.0141674	4.94391	8.64068	6.48226	7.90942	0.698978	0.124497	0.491737	0.122816
Initial CA1	No Injection	AKCA133	19-02-14	10.9602	10.9602	6.46712	0	0.968947	0	0.878803	0	0.398	0.00753771	7.47707	3.69568	6.32298	3.97837	0.191514	0.520002	0.0154343	0.712193
Initial CA1	No Injection	AKCA133	19-02-14	13.3968	13.3968	6.71475	0.944	0.731126	0.00630216	0.702245	0.02	0.042	0.0132416	7.64225	5.28294	7.62906	5.65622	0.321149	0.547103	0.0274632	0.00246539
Initial CA1	No Injection	AKCA133	19-02-14	6.38758	6.38758	4.55073	0.632	0.283949	0.284676	0.125836	0.822	0.044	0.00665488	6.07247	5.23886	7.23549	7.29509	0.138246	0.352061	0.351985	0.336101
Initial CA1	No Injection	AKCA133	19-02-14	7.06936	7.06936	5.04382	0.01	0.299669	0.265899	0.459531	0.184	0.196	0.00484795	7.44058	6.46992	6.51053	5.62979	0.340675	0.221397	0.0618094	0.146395
Initial CA1	No Injection	AKCA133	19-02-14	10.3501	10.3501	3.34076	0.79	0.655597	0.0190072	0.249342	0.602	0.092	0.0300852	7.99732	3.69403	9.42926	3.10555	0.614619	0.108778	0.427413	0.211544
Initial CA1	No Injection	AKCA133	19-02-14	10.9654	10.9654	8.57684	0.21	0.410213	0.152158	0.736316	0.006	0.996	0.0188679	5.76259	3.94294	6.27739	5.18031	0.248206	0.143466	0.098641	0.529556
Initial CA1	No Injection	AKCA133	19-02-14	3.77729	3.77729	3.63239	0.172	0.651547	0.019964	0.538354	0.116	0.07	0.0524708	6.54517	5.85509	6.22408	5.87752	0.107759	0.209817	0.0188716	0.13501
Initial CA1	No Injection	AKCA133	19-02-14	13.1247	13.1247	5.68685	0.62	0.261639	0.311525	0.370934	0.292	0.136	0.00800038	4.41716	7.43989	4.66652	7.79909	0.0618046	0.841227	0.00792853	0.662046
Initial CA1	No Injection	AKCA133	19-02-14	12.1941	12.1941	6.09046	0.098	0.55651	0.0523957	0.433886	0.186	0.294	0.0058566	5.52181	5.10465	3.88673	4.18498	0.777987	0.0832706	0.306736	0.242786
Initial CA1	No Injection	AKCA133	19-02-14	14.4845	14.4845	4.36273	0.108	0.689511	0.0121151	0.483319	0.21	0.978	0.0210355	3.66425	2.92754	6.11431	5.24293	0.232823	0.234117	0.0316779	0.636621
Initial CA1	No Injection	AKCA133	19-02-14	8.3133	5.05475	8.3133	0.074	0.405285	0.156921	0.36188	0.392	0.084	0.0126085	7.00475	5.43469	5.79694	5.36453	0.24641	0.220797	0.113039	0.286308
Initial CA1	No Injection	AKCA133	19-02-14	7.90391	6.71935	7.90391	0.05	0.438427	0.127885	0.129976	0.786	0.06	0.00938837	5.10354	7.95083	4.59496	8.30452	0.224588	0.367691	0.369172	0.280856
Initial CA1	No Injection	AKCA133	19-02-14	10.5822	10.5822	7.4142	0	0.875174	0.000223022	0.772624	0.012	0.27	0.00752	4.03163	5.15717	3.46611	4.42851	0.16652	0.250901	0.104846	0.366228
Initial CA1	No Injection	AKCA133	19-02-14	16.0991	16.0991	6.4416	0.814	0.847634	0.000568345	0.786123	0.014	0.996	0.0297258	8.24131	4.83232	7.90862	4.05664	0.23509	0.243211	0.218292	0.582771
Initial CA1	No Injection	AKCA133	19-02-14	7.29067	7.29067	5.08414	0	0.914786	4.31655e-05	0.904173	0	0.204	0.0111091	3.07805	9.63248	3.83626	9.4179	0.291745	0.166942	0.00689363	0.501156
Initial CA1	No Injection	AKCA133	19-02-14	8.64057	8.64057	7.54821	0.092	0.861082	0.000330935	0.8811	0.002	0.424	0.0174458	3.72454	4.92361	4.83443	4.9438	0.246299	0.174339	0.0800105	0.0237734
Initial CA1	No Injection	AKCA133	19-02-14	8.1336	5.39686	8.1336	0.148	0.337919	0.223576	0.358238	0.368	0.07	0.0142163	6.95422	5.77359	5.69011	5.41544	0.268999	0.171575	0.0984897	0.262579
Initial CA1	No Injection	AKCA133	19-02-14	11.4664	11.4664	4.17419	0.892	0.507796	0.0788921	0.779329	0.004	0.334	0.0145276	7.05964	6.3682	6.52039	7.30413	0.0736329	0.492757	0.373548	0.165015
Initial CA1	No Injection	AKCA133	19-02-14	12.2768	12.2768	3.96516	0.754	0.168341	0.432914	0.127498	0.814	0.802	0.00922673	6.70938	7.06259	6.4124	6.26882	0.719753	0.145279	0.714446	0.140651
Initial CA1	No Injection	AKCA133	19-02-14	9.77273	9.77273	6.57115	0.144	0.75483	0.00416547	0.387477	0.318	0.988	0.0117671	4.84504	6.95318	5.66503	6.84606	0.526112	0.165645	0.667726	0.00156252
Initial CA1	No Injection	AKCA133	19-02-14	4.52348	4.52348	3.83154	0.056	0.897351	0.000107914	0.764589	0.008	1	0.00603444	5.02936	6.46087	4.20666	6.60009	0.375329	0.125931	0.481597	0.0547805
Initial CA1	No Injection	AKCA133	19-02-14	7.05815	7.05815	5.91989	0.392	-0.0204627	0.693914	0.522548	0.096	0.036	0.00559076	7.42078	7.08498	6.63621	6.75927	0.303397	0.625593	0.084025	0.818209
Initial CA1	No Injection	AKCA133	19-02-14	10.849	7.78888	10.849	0.378	0.955435	1.43885e-05	0.161378	0.618	0	0.0117931	6.94048	6.83178	3.71591	3.3954	0.232394	0.53405	0.512968	0.149707
Initial CA1	No Injection	AKCA133	19-02-14	6.7394	5.87303	6.7394	0.564	0.691141	0.0118058	0.615395	0.064	0.006	0.0150779	8.23365	4.12974	8.82015	3.91662	0.758792	0.0995068	0.0414817	0.229441
Initial CA1	No Injection	AKCA133	19-02-14	11.9247	11.9247	7.44507	0.124	0.528713	0.0670647	0.54643	0.082	0.158	0.00742402	4.8223	6.83603	4.74495	6.13145	0.0726874	0.787228	0.00458217	0.682228
Initial CA1	No Injection	AKCA133	19-02-14	10.5315	6.2507	10.5315	0.074	0.313757	0.249813	0.347538	0.33	0.216	0.00845023	6.35561	5.65397	6.96587	6.86099	0.170218	0.321178	0.399516	0.0203953
Initial CA1	No Injection	AKCA133	19-02-14	8.24125	8.24125	5.2637	0.972	0.546689	0.0571727	0.693871	0.044	0.008	0.0116981	7.34054	7.36807	8.59149	5.11108	0.333304	0.223406	0.0830577	0.381799
Initial CA1	No Injection	AKCA133	19-02-14	8.49843	8.49843	8.11145	0.306	0.330552	0.231856	0.579268	0.164	0.024	0.0148405	7.96184	5.32921	7.04216	5.27502	0.129549	0.785742	0.149986	0.492269
Initial CA1	No Injection	AKCA133	19-02-14	8.15718	3.94807	8.15718	0.208	0.335751	0.225727	0.243275	0.438	0.736	0.00594281	8.8391	6.7859	6.03324	4.7294	0.415687	0.452646	0.511682	0.204775
Initial CA1	No Injection	AKCA133	19-02-14	8.99609	8.99609	5.96651	0.02	0.56773	0.0471655	0.497138	0.134	0.038	0.00560348	4.73482	4.90884	5.24917	5.17458	0.255134	0.489913	0.0996074	0.500408
Initial CA1	No Injection	AKCA133	19-02-14	8.72835	8.72835	6.1189	0.978	0.597903	0.0356475	0.420054	0.148	0.434	0.0125412	6.48871	7.6904	5.69365	6.37008	0.181069	0.323713	0.0708997	0.0800059
Initial CA1	No Injection	AKCA133	19-02-14	8.908	8.908	8.17596	0.844	0.764479	0.00356115	0.933406	0	0.606	0.0426444	8.18722	3.28109	8.08008	2.60669	0.178869	0.245295	0.213959	0.464365
Initial CA1	No Injection	AKCA133	19-02-14	7.94348	7.94348	6.17143	0.476	0.887463	0.000151079	0.703034	0.008	0.27	0.0148793	4.88414	6.71517	4.46812	8.04407	0.201915	0.291262	0.0777292	0.509606
Initial CA1	No Injection	AKCA133	19-02-14	8.28555	8.28555	3.33904	0.618	0.579902	0.0420935	0.629798	0.052	0.434	0.0130345	4.35363	7.01267	5.23571	7.16257	0.110605	0.298374	0.200138	0.252596
Initial CA1	No Injection	AKCA133	19-02-14	10.8146	8.74973	10.8146	0	0.503578	0.0814676	0.678082	0.074	0.022	0.0100096	6.40356	4.44161	4.49634	4.77697	0.177493	0.283606	0.395244	0.248523
Initial CA1	No Injection	AKCA133	19-02-14	8.99775	8.99775	4.42564	0.942	0.787866	0.0021223	0.532901	0.122	0.502	0.0164569	6.63834	6.32284	6.72918	7.54684	0.174675	0.165519	0.378028	0.120032
Initial CA1	No Injection	AKCA133	19-02-14	7.24187	7.24187	5.54123	0.004	0.744794	0.00504317	0.747412	0.014	0.868	0.00938082	3.97268	6.68166	4.57634	6.94798	0.248387	0.278074	0.0924012	0.382285
Initial CA1	No Injection	AKCA133	19-02-14	13.2659	13.2659	10.1326	0.862	0.845033	0.000582734	0.623192	0.046	0	0.021491	10.2037	4.89909	8.64752	4.47702	0.655489	0.135142	0.521773	0.0853837
Initial CA1	No Injection	AKCA133	19-02-14	7.58817	5.76801	7.58817	0.254	0.829033	0.000856115	0.482082	0.26	0.314	0.0179964	7.15803	8.22091	6.305	7.18143	0.0834563	0.27723	0.0516222	0.320339
Initial CA1	No Injection	AKCA133	19-02-14	7.26315	7.08898	7.26315	0.002	0.796291	0.00174101	0.823525	0.006	0.002	0.0112815	3.53361	6.90347	4.08922	5.90709	0.127521	0.120549	0.0175954	0.190057
Initial CA1	No Injection	AKCA133	19-02-14	8.66049	7.73935	8.66049	0	0.823115	0.00102158	0.571731	0.092	0.154	0.00737602	4.97315	5.2969	5.99203	4.49388	0.183949	0.337613	0.344816	0.220098
Initial CA1	No Injection	AKCA133	19-02-14	17.665	15.4855	17.665	0.036	0.376557	0.183633	0.273082	0.486	0.72	0.00631796	6.93247	5.88166	5.75759	5.11012	0.389821	0.263006	0.620855	0.292701
Initial CA1	No Injection	AKCA133	19-02-14	8.6735	8.6735	7.00907	0.92	-0.0258063	0.701281	0.386707	0.314	0.832	0.0147801	6.13085	7.42516	7.13197	9.54315	0.2814	0.607813	0.0100482	0.542567
Initial CA1	No Injection	AKCA133	19-02-14	8.583	8.583	6.9977	0.004	0.25416	0.320734	0.0679536	0.838	0.994	0.00379822	5.11948	5.11846	6.34994	6.43832	0.242353	0.226781	0.42499	0.294092
Initial CA1	No Injection	AKCA133	19-02-14	8.41668	8.41668	4.76477	0.436	0.897982	0.000100719	0.709408	0.016	0.03	0.0130843	5.50545	4.41519	3.59617	6.50454	0.728985	0.108589	0.325193	0.527063
Initial CA1	No Injection	AKCA133	19-02-14	8.64938	8.64938	6.70232	0.508	0.187632	0.407065	0.575485	0.07	0.034	0.00788102	6.75938	5.65794	5.18716	7.1085	0.157085	0.123663	0.0379989	0.497737
Initial CA1	No Injection	AKCA133	19-02-14	8.21523	8.21523	4.90914	0.352	0.630419	0.0255468	0.618226	0.066	0.344	0.0143746	7.47336	6.07453	7.6779	4.82044	0.5411	0.286253	0.306459	0.39491
Initial CA1	No Injection	AKCA133	19-02-14	22.6556	22.6556	8.44903	0.084	0.809406	0.00134532	0.306248	0.336	0.092	0.0136481	4.82132	5.6729	2.95919	4.04851	0.236149	0.517503	0.0870638	0.546013
Initial CA1	No Injection	AKCA133	19-02-14	7.91364	7.45827	7.91364	0.208	0.741053	0.00543165	0.808541	0.012	0.09	0.0094456	4.35515	7.25501	4.36177	7.92372	0.330808	0.212946	0.0956447	0.0628311
Initial CA1	No Injection	AKCA133	19-02-14	7.84353	7.84353	4.53178	0.16	0.717868	0.00776978	0.480809	0.204	0.21	0.013896	7.21178	8.49401	6.4744	9.05858	0.175172	0.255839	0.345728	0.0469004
Initial CA1	No Injection	AKCA133	19-02-14	8.27482	8.27482	5.34583	0.916	-0.135221	0.833122	0.159312	0.718	0.072	0.0160128	5.88358	6.12246	4.06993	5.04064	0.0639884	0.85364	0.00360938	0.604224
Initial CA1	No Injection	AKCA133	19-02-14	8.20161	8.20161	5.53533	0.928	0.570685	0.0459137	0.538934	0.114	0.05	0.0220457	7.93512	6.30635	7.45898	4.13086	0.404037	0.398224	0.102948	0.222095
Initial CA1	No Injection	AKCA133	19-02-14	8.42938	8.42938	5.50871	0.194	0.258463	0.315317	0.4346	0.258	0.822	0.0106134	5.18447	3.66146	6.06285	6.15543	0.443892	0.263728	0.577427	0.231843
Initial CA1	No Injection	AKCA133	19-02-14	7.85815	7.85815	5.66297	0.888	0.734708	0.00599281	0.682181	0.03	0.924	0.0222204	7.85782	8.81473	7.10083	7.97472	0.0731006	0.739484	0.0043731	0.628677
Initial CA1	No Injection	AKCA133	19-02-14	6.96597	6.61791	6.96597	0.852	0.946887	1.43885e-05	0.777143	0.004	0.124	0.0205602	7.59736	4.11531	8.08916	4.37145	0.440358	0.246247	0.367505	0.438683
Initial CA1	No Injection	AKCA133	19-02-14	15.7509	8.54535	15.7509	0.266	0.24417	0.333043	0.436108	0.266	0.312	0.00522823	5.21523	5.87784	5.50913	5.07957	0.324285	0.235613	0.602127	0.112497
Initial CA1	No Injection	AKCA133	19-02-14	8.30794	8.30794	6.10164	0.144	0.656948	0.018741	0.554573	0.078	0.008	0.00938028	6.00197	6.57114	6.69466	7.37053	0.100679	0.368241	0.127768	0.63398
Initial CA1	No Injection	AKCA133	19-02-14	8.96318	7.51935	8.96318	0.594	0.64545	0.0214676	0.797825	0.004	0.22	0.00862412	5.68936	3.90082	7.55145	7.83473	0.337829	0.419446	0.522566	0.0419251
Initial CA1	No Injection	AKCA133	19-02-14	8.80543	8.80543	6.59254	0.022	0.640198	0.0228489	0.927918	0	0.086	0.0101542	4.19037	6.97684	2.4726	8.46949	0.326577	0.267192	0.370013	0.311255
Initial CA1	No Injection	AKCA133	19-02-14	10.051	10.051	4.9874	0.612	0.871702	0.000244604	0.89357	0	0.262	0.0205872	5.1197	9.64588	6.21835	9.25786	0.236567	0.224792	0.0719124	0.318596
Initial CA1	No Injection	AKCA133	19-02-14	12.2819	12.2819	4.62998	0.16	0.869331	0.000273381	0.924373	0	0.058	0.014155	3.40782	6.42916	4.67196	7.93064	0.452609	0.117849	0.131251	0.628647
Initial CA1	No Injection	AKCA133	19-02-14	6.65706	6.65706	6.36394	0	0.559022	0.0512014	0.486904	0.184	0.482	0.0060436	5.60838	6.76496	4.49027	5.33446	0.14587	0.134293	0.130552	0.0544968
Initial CA1	No Injection	AKCA133	19-02-14	15.5638	15.5638	12.4264	0.012	0.226498	0.35559	0.134023	0.736	0.918	0.00516134	5.71972	4.15052	6.72693	6.11574	0.575693	0.173216	0.670652	0.142394
Initial CA1	No Injection	AKCA133	19-02-14	8.21836	8.21836	6.68045	0.198	-0.148192	0.846914	0.304837	0.484	0.438	0.00744422	5.4652	6.50284	4.8338	7.31026	0.22623	0.246236	0.223955	0.434368
Initial CA1	No Injection	AKCA133	19-02-14	9.51337	9.51337	7.37122	0	0.430749	0.134137	0.11698	0.876	0.744	0.00907361	5.67061	7.62486	4.54654	8.37916	0.721603	0.0831945	0.621498	0.00739553
Initial CA1	No Injection	AKCA133	19-02-14	7.48056	6.49692	7.48056	0.184	0.469488	0.104583	0.209056	0.72	0.054	0.012692	6.46065	5.78753	4.71944	4.94289	0.183132	0.152195	0.0789308	0.312186
Initial CA1	No Injection	AKCA133	19-02-14	11.897	8.14227	11.897	0.436	-0.127671	0.825065	0.0624857	0.894	0.184	0.012134	5.83351	6.6303	7.29905	7.43278	0.615377	0.0977738	0.657099	0.23654
Initial CA1	No Injection	AKCA133	19-02-14	12.7302	12.7302	6.65536	0.908	0.514711	0.0748921	0.381886	0.168	0.318	0.012834	5.3868	6.30472	5.78931	7.7294	0.179321	0.378708	0.0558382	0.509593
Initial CA1	No Injection	AKCA133	19-02-14	7.41998	7.41998	6.08181	0.018	0.776402	0.00272662	0.643894	0.078	0.072	0.0131259	6.34359	8.3089	5.62841	8.46762	0.628461	0.0740472	0.429086	0.0890678
Initial CA1	No Injection	AKCA133	19-02-14	10.756	5.37379	10.756	0.932	0.311342	0.252317	0.446125	0.198	0.274	0.0201961	6.99392	6.58645	7.34291	7.17619	0.477215	0.244911	0.38618	0.318216
Initial CA1	No Injection	AKCA133	19-02-14	13.2285	13.2285	4.89175	0.004	0.167768	0.433734	0.650827	0.046	0.248	0.00904473	6.4874	6.42179	7.2584	5.83517	0.164948	0.161488	0.220385	0.0864207
Initial CA1	No Injection	AKCA133	19-02-14	22.5523	7.84014	22.5523	0.472	0.745802	0.00498561	0.354814	0.292	0.118	0.00592195	6.16253	7.01082	6.13598	7.53333	0.235041	0.261703	0.27242	0.225128
Initial CA1	No Injection	AKCA133	19-02-14	8.27629	7.07499	8.27629	0.256	0.562604	0.0495755	0.806672	0.002	0.042	0.0217686	6.67877	3.82175	6.78856	4.08064	0.14117	0.434845	0.204648	0.243094
Initial CA1	No Injection	AKCA133	19-02-14	7.4992	7.4992	6.51187	0.414	0.216995	0.367835	0.694751	0	0.192	0.0197074	5.54114	6.93733	5.72188	7.16624	0.0981181	0.195114	0.128393	0.219503
Initial CA1	No Injection	AKCA133	19-02-14	9.51437	9.51437	7.4368	0	0.655922	0.0188993	0.768301	0.014	0.418	0.0113888	5.42924	3.97433	5.1528	3.52958	0.216997	0.277453	0.60306	0.152133
Initial CA1	No Injection	AKCA133	19-02-14	9.14965	9.14965	8.87405	0.058	0.315133	0.24823	0.381693	0.386	0.15	0.00815852	5.00744	8.46779	4.63492	8.36016	0.263729	0.1885	0.201438	0.161179
Initial CA1	No Injection	AKCA133	19-02-14	11.9777	11.9777	5.4427	0.29	0.84242	0.000633094	0.96551	0	0.88	0.0113542	5.41197	7.13274	2.94883	7.50666	0.322632	0.123637	0.298283	0.309846
Initial CA1	No Injection	AKCA133	19-02-14	9.00633	8.41022	9.00633	0.306	0.555562	0.0528849	0.311498	0.506	0.35	0.0164104	6.8219	7.62321	6.96682	7.57059	0.401722	0.250682	0.45827	0.0142254
Initial CA1	No Injection	AKCA133	19-02-14	8.96353	7.43393	8.96353	0.002	0.239719	0.338554	0.225936	0.654	0.084	0.0103383	5.37831	5.57425	5.99966	5.29937	0.143386	0.251021	0.11972	0.319011
Initial CA1	No Injection	AKCA133	19-02-14	11.5095	11.5095	6.38208	0.358	-0.136306	0.834317	0.418816	0.282	0.982	0.0152837	5.88202	4.92335	6.88103	4.88909	0.159306	0.242715	0.0168466	0.481528
Initial CA1	No Injection	AKCA133	19-02-14	8.92402	8.92402	5.99771	0.372	0.341952	0.219259	0.48762	0.126	0.366	0.0156998	5.71922	7.22592	6.12995	7.11878	0.0972589	0.167181	0.119545	0.211779
Initial CA1	No Injection	AKCA133	19-02-14	7.94356	7.94356	7.85266	0.002	0.83584	0.000697842	0.382487	0.248	0	0.0098395	5.88343	5.70393	4.95678	4.33161	0.412071	0.338399	0.410387	0.4853
Initial CA1	No Injection	AKCA133	19-02-14	9.93631	5.42445	9.93631	0.024	0.457473	0.112863	0.448884	0.214	0.074	0.0139853	6.76685	5.69618	5.85593	5.28025	0.319409	0.139438	0.108215	0.264918
Initial CA1	No Injection	AKCA133	19-02-14	7.14809	7.14809	5.445	0.044	0.198227	0.39264	0.216742	0.684	0	0.00788743	5.82653	5.6611	5.72636	5.73918	0.366757	0.223153	0.388575	0.246295
Initial CA1	No Injection	AKCA133	19-02-14	7.4232	7.4232	5.15	0.036	0.087694	0.545165	0.203818	0.74	0.578	0.00813964	8.13457	7.22236	8.3582	6.54211	0.144358	0.188109	0.424929	0.102065
Initial CA1	No Injection	AKCA133	19-02-14	9.13349	9.13349	5.26769	0.538	0.507303	0.0791727	0.797779	0.004	0.274	0.0118476	8.31172	7.84248	7.46107	6.67806	0.376869	0.376831	0.31564	0.409073
Initial CA1	No Injection	AKCA133	19-02-14	11.4754	11.4754	5.15436	0.09	0.861405	0.000330935	0.925963	0	0.736	0.0189099	8.98212	6.56575	8.96112	6.07636	0.278113	0.398823	0.193156	0.532934
Initial CA1	No Injection	AKCA133	19-02-14	9.38686	6.49285	9.38686	0.116	0.128645	0.487237	0.275748	0.498	0.388	0.00564603	6.91326	6.14009	6.35598	5.78269	0.263464	0.262782	0.169902	0.198614
Initial CA1	No Injection	AKCA133	19-02-14	21.5474	21.5474	4.91862	0.002	0.615616	0.0297914	0.859462	0	1	0.0115508	7.90385	6.98228	5.41695	6.81692	0.123514	0.336572	0.183095	0.275315
Initial CA1	No Injection	AKCA133	19-02-14	7.90076	7.90076	7.04791	0.376	0.904315	7.91367e-05	0.844107	0	0.112	0.0273223	7.85993	3.23368	7.68169	3.66112	0.491755	0.212657	0.279194	0.416654
Initial CA1	No Injection	AKCA133	19-02-14	6.03971	6.00085	6.03971	0.974	0.707247	0.00922302	0.682881	0.046	0.556	0.0446476	6.34773	8.02516	5.7593	7.0707	0.421239	0.0834106	0.338518	0.0371612
Initial CA1	No Injection	AKCA133	19-02-14	6.91158	5.93012	6.91158	0.816	0.665734	0.016741	0.574036	0.1	0.058	0.0111266	6.89589	5.93401	6.94636	5.69732	0.222943	0.167123	0.222151	0.315228
Initial CA1	No Injection	AKCA133	19-02-14	13.2148	13.2148	4.49653	0.438	0.89341	0.000122302	0.744967	0.016	0.536	0.025377	3.98361	5.78984	3.00268	6.43109	0.193496	0.369941	0.0921238	0.441118
Initial CA1	No Injection	AKCA133	19-02-14	8.03693	5.83861	8.03693	0.02	0.769327	0.0032446	0.535413	0.2	0.036	0.00759236	4.46308	4.78525	4.96973	4.65122	0.133252	0.161116	0.232602	0.111845
Initial CA1	No Injection	AKCA133	19-02-14	14.8948	14.8948	6.31177	0	0.665437	0.0167914	0.548019	0.144	0.414	0.00553723	6.51349	4.99395	6.3889	4.27902	0.248097	0.182414	0.0358941	0.43372
Initial CA1	No Injection	AKCA133	19-02-14	7.07833	7.07833	5.54118	0.068	0.291776	0.275475	0.0690246	0.87	0.332	0.00791528	5.474	6.51178	5.70899	5.52592	0.147365	0.476786	0.271606	0.456837
Initial CA1	No Injection	AKCA133	19-02-14	6.23582	6.23582	6.15394	0.352	0.367834	0.19223	0.551659	0.058	0.416	0.0192742	5.76191	7.51638	6.12106	6.72787	0.121042	0.297563	0.0247582	0.380283
Initial CA1	No Injection	AKCA133	19-02-14	11.7359	11.7359	7.63681	0.172	0.601802	0.0343453	0.666225	0.03	0.262	0.00668281	5.91546	5.11224	5.33642	6.20469	0.571967	0.104147	0.31548	0.446427
Initial CA1	No Injection	AKCA133	19-02-14	12.629	12.629	6.76923	0.804	0.973063	0	0.888464	0.002	0.706	0.0317357	8.8211	10.068	8.00837	9.75518	0.419818	0.112432	0.483099	0.0272186
Initial CA1	No Injection	AKCA133	19-02-14	12.459	12.459	7.89197	0.68	0.499168	0.0842806	0.758735	0.01	0.712	0.0153237	8.50297	7.05869	7.90476	6.91548	0.546256	0.243607	0.521915	0.248715
Initial CA1	No Injection	AKCA133	19-02-14	8.2118	8.2118	5.46441	0.94	-0.0262647	0.701755	0.189746	0.732	0.06	0.0154046	6.49031	5.83343	5.71182	5.56215	0.154343	0.15381	0.0634942	0.126569
Initial CA1	No Injection	AKCA133	19-02-14	10.8128	8.05421	10.8128	0.126	0.640136	0.0228705	0.138572	0.726	0.308	0.0104715	6.49842	4.89465	6.30703	5.89876	0.184315	0.432489	0.0212836	0.204464
Initial CA1	No Injection	AKCA133	19-02-14	9.37309	9.37309	5.3537	0.836	0.642431	0.0222806	0.4502	0.21	0.226	0.0198283	6.66229	6.68151	6.79582	6.9849	0.12817	0.29321	0.0641179	0.262616
Initial CA1	No Injection	AKCA133	19-02-14	10.5863	10.5863	4.44787	0.092	0.933673	2.15827e-05	0.938776	0	0.202	0.0191934	3.93382	9.28291	4.52566	9.05266	0.187837	0.144834	0.388168	0.172277
Initial CA1	No Injection	AKCA133	19-02-14	10.8251	10.8251	5.64176	0	0.63726	0.0236475	0.477419	0.174	0.07	0.00872218	4.90207	4.36765	6.26036	3.84851	0.454517	0.270761	0.507377	0.379416
Initial CA1	No Injection	AKCA133	19-02-14	28.5796	28.5796	7.02077	0.088	0.789336	0.00207914	0.836737	0.002	0.028	0.0144611	8.03239	8.80869	9.11189	8.90311	0.197512	0.401301	0.496527	0.0374048
Initial CA1	No Injection	AKCA133	19-02-14	8.38356	8.38356	6.51542	0.118	0.944864	2.15827e-05	0.809662	0	0.114	0.013809	4.17135	6.55318	4.45759	6.67096	0.392537	0.129496	0.372908	0.320035
Initial CA1	No Injection	AKCA133	19-02-14	11.0892	9.40654	11.0892	0.068	0.0398003	0.612619	0.292149	0.566	0.048	0.0286266	6.4328	6.16315	7.36546	5.89647	0.283751	0.106382	0.0426671	0.317664
Initial CA1	No Injection	AKCA133	19-02-14	7.90462	7.40412	7.90462	0	0.730525	0.00635971	0.428677	0.274	0.148	0.00812523	5.52246	5.19922	5.20944	5.03204	0.45768	0.195	0.219574	0.200939
Initial CA1	No Injection	AKCA133	19-02-14	7.14124	7.14124	5.33362	0.212	0.732916	0.00613669	0.548973	0.086	0.318	0.0115801	6.49213	4.75972	5.03377	4.97433	0.137903	0.261795	0.0405868	0.0129109
Initial CA1	No Injection	AKCA133	19-02-14	10.762	10.762	7.33781	0.098	0.59392	0.0368777	0.80455	0.004	0.014	0.0122654	8.70713	7.7938	8.67151	7.61251	0.219577	0.334497	0.111407	0.0113441
Initial CA1	No Injection	AKCA133	19-02-14	20.1649	20.1649	8.48954	0.876	0.490538	0.0901727	0.367341	0.25	0.536	0.0135216	6.5217	7.45666	5.31288	9.09565	0.257243	0.1773	0.213621	0.360839
Initial CA1	No Injection	AKCA133	19-02-14	19.7126	19.7126	5.23752	0.858	0.471078	0.10346	0.367353	0.404	0.942	0.0121557	6.3642	5.85853	5.52828	6.65005	0.265669	0.496305	0.422312	0.288585
Initial CA1	No Injection	AKCA133	19-02-14	9.18585	6.63449	9.18585	0	0.136805	0.475763	0.26692	0.65	0.048	0.00939159	5.07758	4.325	6.61863	6.04701	0.143831	0.184398	0.0962692	0.0863314
Initial CA1	No Injection	AKCA133	19-02-14	8.3918	5.91072	8.3918	0.618	0.310702	0.253151	0.206136	0.7	0.022	0.0120379	6.70407	5.98663	6.07958	5.39131	0.133738	0.15328	0.33855	0.177217
Initial CA1	No Injection	AKCA133	19-02-14	6.59632	5.39512	6.59632	0.38	0.686616	0.0126691	0.754002	0.006	0.044	0.0268357	7.85896	6.00937	7.52036	6.61523	0.263092	0.134722	0.150847	0.219856
Initial CA1	No Injection	AKCA133	19-02-14	13.7948	13.7948	4.44829	0.678	0.604115	0.0336619	0.78504	0.014	0.77	0.0125586	4.91111	8.99221	4.19511	8.02043	0.503838	0.0937964	0.318907	0.304144
Initial CA1	No Injection	AKCA133	19-02-14	9.53044	8.73696	9.53044	0.472	0.767754	0.00333813	0.527336	0.17	0.768	0.0182031	6.74479	8.39204	6.63655	9.13319	0.694531	0.184883	0.53745	0.182984
Initial CA1	No Injection	AKCA133	19-02-14	7.46804	7.46804	6.89314	0.762	0.28938	0.278345	0.563536	0.11	0.504	0.00768763	5.59506	6.4195	6.9496	7.86342	0.20806	0.17761	0.00177203	0.0216675
Initial CA1	No Injection	AKCA133	19-02-14	9.61971	4.64664	9.61971	0	0.179764	0.417576	0.413882	0.184	0.796	0.00849511	5.54486	5.16358	6.2332	5.60451	0.279445	0.242082	0.0324296	0.647113
Initial CA1	No Injection	AKCA133	19-02-14	8.83883	5.8128	8.83883	0	0.618864	0.0286978	0.329557	0.408	0.002	0.00771774	5.82881	6.00187	5.2991	6.67194	0.275199	0.249407	0.34207	0.186781
Initial CA1	No Injection	AKCA133	19-02-14	13.4345	13.4345	10.613	0.06	0.531264	0.0657338	0.675982	0.05	0.896	0.0146245	8.01838	7.44275	7.34867	7.38358	0.197792	0.123275	0.351549	0.154377
Initial CA1	No Injection	AKCA133	19-02-14	9.09867	9.09867	5.25498	0.758	0.326484	0.236151	0.732436	0.016	0.052	0.018451	8.7045	5.68944	6.871	5.01549	0.252685	0.117337	0.274174	0.166425
Initial CA1	No Injection	AKCA133	19-02-14	8.52885	8.52885	8.16483	0.05	0.446221	0.121662	0.734943	0.024	0.16	0.0104986	6.07638	6.65673	3.63847	5.67946	0.0708045	0.647581	0.112006	0.49409
Initial CA1	No Injection	AKCA133	19-02-14	7.00676	6.81336	7.00676	0.824	0.612795	0.0307698	0.44038	0.204	0.198	0.0310547	7.03547	5.08742	6.75785	5.69623	0.35052	0.24399	0.292189	0.0895662
Initial CA1	No Injection	AKCA133	19-02-14	8.4894	8.4894	4.73259	0.516	0.853099	0.000467626	0.708143	0.01	0.108	0.0533818	6.4089	5.32107	6.9652	3.46151	0.337916	0.190841	0.405126	0.0184204
Initial CA1	No Injection	AKCA133	19-02-14	8.53216	8.53216	6.11182	0.022	0.39832	0.163353	0.675232	0.028	0.586	0.00759207	6.56724	7.57534	4.27998	6.59501	0.159963	0.270721	0.30156	0.245737
Initial CA1	No Injection	AKCA133	19-02-14	9.97327	9.97327	5.91322	0.39	0.527144	0.0679065	0.488818	0.198	0.26	0.0200009	7.82766	8.97105	6.95623	7.67593	0.20436	0.192837	0.228723	0.21573
Initial CA1	No Injection	AKCA133	19-02-14	13.7853	13.0941	13.7853	0.954	0.775698	0.00276978	0.911665	0.002	0.02	0.0294327	7.91783	8.15331	9.38038	10.118	0.177802	0.334597	0.467099	0.136833
Initial CA1	No Injection	AKCA133	19-02-14	9.4874	9.4874	7.54552	0.002	0.25178	0.32382	0.771918	0.02	0.076	0.0136871	3.84618	7.83374	7.55986	8.22518	0.735431	0.078256	0.557838	0.208394
Initial CA1	No Injection	AKCA133	19-02-14	22.9632	22.9632	4.47503	0.762	0.725899	0.00679856	0.254438	0.624	0.046	0.0315738	4.061	3.51238	5.00632	7.10678	0.181168	0.175711	0.429256	0.0877163
Initial CA1	No Injection	AKCA133	19-02-14	19.0594	6.9964	19.0594	0.036	0.267283	0.304791	0.263007	0.472	0.13	0.0133487	6.02555	5.31953	7.06378	4.89897	0.297881	0.406785	0.11964	0.510303
Initial CA1	No Injection	AKCA133	19-02-14	7.872	7.872	5.69297	0.368	0.308831	0.255338	0.0199063	0.956	0.04	0.0078607	6.4388	7.16235	5.07973	5.89936	0.362823	0.124988	0.391961	0.290152
Initial CA1	No Injection	AKCA133	19-02-14	7.13435	6.85818	7.13435	0.756	0.673874	0.0150719	0.458258	0.268	0.12	0.0194474	6.32101	8.79669	4.56624	6.89365	0.0880584	0.551383	0.196221	0.0433183
Initial CA1	No Injection	AKCA133	19-02-14	8.42176	8.42176	7.4203	0.914	0.895919	0.000107914	0.93882	0	0.142	0.0479585	8.84839	4.6022	8.14477	3.69892	0.0814547	0.396266	0.0933118	0.600166
Initial CA1	No Injection	AKCA133	19-02-14	8.69838	7.56334	8.69838	0.892	0.0109889	0.651892	0.298523	0.52	0.428	0.0243598	6.34627	5.9682	7.1587	4.22817	0.6156	0.231032	0.617177	0.18267
Initial CA1	No Injection	AKCA133	19-02-14	10.4239	6.63482	10.4239	0.024	0.340968	0.220165	0.579582	0.08	0.012	0.00850602	5.71275	5.24985	4.43075	4.64303	0.324435	0.221675	0.0964783	0.448399
Initial CA1	No Injection	AKCA133	19-02-14	7.81585	7.81585	6.68888	0.692	0.513418	0.075554	0.491512	0.166	0.246	0.00790556	7.39689	6.19777	6.57831	7.35439	0.165221	0.215421	0.50129	0.165625
Initial CA1	No Injection	AKCA133	19-02-14	10.6315	6.70361	10.6315	0.966	0.402614	0.159331	0.412675	0.28	0.166	0.0433347	6.34417	7.70935	6.25729	5.88634	0.318177	0.140339	0.0397299	0.114362
Initial CA1	No Injection	AKCA133	19-02-14	8.16195	8.16195	5.78167	0.37	0.459662	0.111317	0.387072	0.25	0.01	0.0225385	6.6384	5.89257	6.62618	6.31811	0.150651	0.195235	0.223124	0.0200502
Initial CA1	No Injection	AKCA133	19-02-14	6.9634	6.9634	6.09094	0.496	0.204764	0.383835	0.416992	0.194	0.14	0.016826	5.87241	8.48214	6.87083	7.89854	0.16372	0.253209	0.109171	0.319987
Initial CA1	No Injection	AKCA133	19-02-14	8.31693	8.31693	8.1265	0.124	0.729389	0.00647482	0.247246	0.68	0.328	0.0113132	7.34249	6.26978	6.64667	7.8394	0.105394	0.435636	0.126563	0.0362162
Initial CA1	No Injection	AKCA133	19-02-14	22.8723	22.8723	5.60885	0.868	0.614447	0.0301295	0.458301	0.22	0.238	0.0181869	7.45644	7.06124	5.74064	5.86702	0.369162	0.178738	0.0684709	0.0890434
Initial CA1	No Injection	AKCA133	19-02-14	7.24005	7.24005	5.67475	0.478	0.665817	0.0167266	0.687928	0.04	0.012	0.00854379	7.85053	6.20319	7.33681	8.70406	0.283196	0.189852	0.354143	0.0479673
Initial CA1	No Injection	AKCA133	19-02-14	7.78443	7.78443	5.63883	0.418	0.241917	0.335921	0.580575	0.052	0.612	0.0229359	6.96156	7.20257	6.17015	6.49567	0.0734929	0.629756	0.0352458	0.555178
[truncated: 4,251 more rows]

## Sheet: Cellwise Initial CA3
Experiment	Condition	Mouse	Session	SNR (whole-session)	SNR (1st Half)	SNR (2nd Half)	Whole-session SIC p	Whole-session SHC	Whole-session SHC p	Max within-compartment SHC	Max within-compartment SHC p	Hallway SHC p	Whole-session peak firing rate	Place field center of mass X; Entry A	Place field center of mass Y; Entry A	Place field center of mass X; Entry B	Place field center of mass Y; Entry B	MFR change (same entry)	MFR change (different entry)	MFR change (same entry; nonmatched)	MFR change (different entry; nonmatched)
[truncated: 3,052 more rows]

[truncated: 6 more sheets: Cellwise without hm4di control, Cellwise with hm4di experimenta, Time since entering analysis, PV Diff x Loc Analysis , Large Environment CA1 Pop, Large Environment CA1 Cellwise]
